# Supplementary material for: Histone H2B ubiquitination mediated chromatin relaxation is essential for the induction of somatic cell reprogramming
Source: Cell Prolif. 2021 Jun 22;54(8):e13080. doi: 10.1111/cpr.13080 (PMC8349662; doi:10.1111/cpr.13080)
Supplement: Supplementary file 2 — Table S1 [file CPR-54-e13080-s005.xlsx]

## Sheet: Sheet1
Table S1 Primer sequences used in RT-qPCR
Gene	Species	forward sequence (5' - 3')	reverse sequence (5' - 3')
Cdh3	mouse	AGGAGGACCAGAAGATC	GGTGGTGGGAGGGTTTC
Fras1	mouse	CGTCATTCAGGAACCCTG	ACAAAGAACATCCAAACAG
Cdln11	mouse	ATCCTCATCCTTCCAGGC	GAGAGCCAGCAGAATAAG
Cdk1	mouse	CTCGTTAAGAGTTACTTAC	TCGGTACCACAGCGTCACTAC
Cdk2	mouse	CTGCATCTTTGCTGAAATG	TGCGGGTCACGGGGTGTG
Cks2	mouse	TCAGACAAGTACTTCGATG	CTTTTGGAAGAGGTCGTC
Elf3	mouse	AAGAGAGCCTAGGCGACTC	CACCGGAGTCAGAAGCATG
Sall1	mouse	ACGTGTGGTAAAACCTTCTC	GACAGGATTGCCTCCTAG
Zic3	mouse	ACCCATACAGGTGAGAAAC	CTTGAGATTCATGAACCTTC
Hmgb1	mouse	TGCTCAGAGAGGTGGAAG	ACAGAACAAGAAGAAGGCCG
Atad2	mouse	GTTGACCCTGATGAGGTTCC	TCTATGCCTAATAAGACG
Celsr2	mouse	TGAGGATGCCTTTGTGAGG	ACAGTACCCCCAAGGATGG
Gapdh	mouse	TATGTCGTGGAGTCTACTGG	ATGACCCTTTTGGCTCCACC
