# Supplementary material for: Histone H2B ubiquitination mediated chromatin relaxation is essential for the induction of somatic cell reprogramming
Source: Cell Prolif. 2021 Jun 22;54(8):e13080. doi: 10.1111/cpr.13080 (PMC8349662; doi:10.1111/cpr.13080)
Supplement: Supplementary file 3 — Table S2 [file CPR-54-e13080-s004.xlsx]

## Sheet: WT_vs_KO.DEG.final
Table S2. RNA-seq WT_vs_KO DEG
#ID	WT1_Count	WT2_Count	WT3_Count	KO1_Count	KO2_Count	KO3_Count	WT1_FPKM	WT2_FPKM	WT3_FPKM	KO1_FPKM	KO2_FPKM	KO3_FPKM	FDR	log2FC	regulated
Atp6v1c1(ENSMUSG00000022295)	744	762	758	1286	1366	1836	23.2385	23.3321	23.6867	40.9716	43.7586	55.8627	0.000209494	1.0032	up
Msn(ENSMUSG00000031207)	9349	8918	9242	16980	16981	20599	118.789	112.537	117.545	215.954	216.279	256.424	2.01593e-06	1.00373	up
Mpp1(ENSMUSG00000031402)	1210	1269	1333	2727	2294	2560	29.1757	29.4937	31.9122	63.2225	56.6346	55.5853	4.70425e-06	1.00755	up
Pak1(ENSMUSG00000030774)	512	682	606	1236	1093	1251	8.26176	10.9556	9.78822	20.1665	18.0746	19.9761	8.92664e-06	1.00767	up
Ddc(ENSMUSG00000020182)	131	136	151	301	265	266	3.65472	4.27397	4.72444	8.26166	7.29194	8.92448	0.00419059	1.00862	up
Optn(ENSMUSG00000026672)	283	294	282	516	468	726	3.70874	3.96163	3.87454	7.16491	6.54764	10.4489	0.00316253	1.00957	up
Inf2(ENSMUSG00000037679)	2633	2274	2605	5020	4458	5493	23.0152	20.2603	23.5919	43.3998	38.102	49.9467	1.82287e-06	1.01078	up
Lamp1(ENSMUSG00000031447)	10991	9992	10434	17759	19393	25503	266.485	241.09	255.948	433.317	469.483	603.751	0.000156136	1.01183	up
Col11a2(ENSMUSG00000024330)	131	129	163	326	268	251	0.732552	0.806973	1.04334	2.00033	1.45287	1.74588	0.00370868	1.01382	up
Itga6(ENSMUSG00000027111)	1154	994	1097	2469	1991	2036	10.2105	8.79459	9.80214	22.3582	18.0813	17.3515	4.55651e-06	1.01684	up
Prrg4(ENSMUSG00000027171)	214	290	257	540	530	457	4.63663	5.29932	5.49763	10.5937	11.9202	8.94398	0.000125883	1.01986	up
Tuft1(ENSMUSG00000005968)	194	150	192	354	278	443	3.53135	2.6975	3.53431	6.60774	5.10295	8.26242	0.00282545	1.02049	up
Nhs(ENSMUSG00000059493)	403	413	264	725	738	706	2.22194	2.27646	1.46216	4.11035	4.24013	3.80889	2.02937e-05	1.02095	up
Olfr1314(ENSMUSG00000074945)	428	417	367	699	731	1005	1.29563	1.95283	1.24446	2.13771	2.8235	2.97934	0.000445813	1.02247	up
Map6(ENSMUSG00000055407)	1203	1039	1091	2070	2024	2610	17.5644	16.0941	16.9465	29.6005	27.9386	41.6362	3.76284e-06	1.02409	up
Eva1c(ENSMUSG00000039903)	165	155	175	336	304	358	5.27723	5.07157	5.74436	11.0549	9.85737	12.133	0.00135469	1.02743	up
Ddit3(ENSMUSG00000025408)	392	303	406	626	776	832	22.5567	17.7637	26.8247	38.6743	44.4858	49.8129	1.35587e-05	1.03642	up
Btg2(ENSMUSG00000020423)	2343	2258	2216	4060	4244	5534	52.9646	50.6901	50.5478	92.12	96.2526	118.998	9.36822e-06	1.03733	up
Ctsd(ENSMUSG00000007891)	12346	12037	13420	21887	23060	31778	310.368	305.229	347.18	551.843	576.316	806.597	0.000421891	1.03733	up
Hbegf(ENSMUSG00000024486)	292	237	240	504	445	618	6.95105	5.80463	5.76475	12.416	10.7121	14.586	7.43342e-05	1.04295	up
Tmem150a(ENSMUSG00000055912)	355	278	341	607	562	817	14.1375	11.1829	14.0488	25.0075	23.2172	32.7231	0.000464151	1.04411	up
Pkp2(ENSMUSG00000041957)	127	191	176	324	267	417	2.05609	3.08212	2.84277	5.27107	4.30773	6.83706	0.00296035	1.04534	up
Cx3cl1(ENSMUSG00000031778)	214	201	211	389	412	479	3.60949	2.83758	3.07536	5.40625	5.63086	6.62256	0.000240212	1.04761	up
Arap2(ENSMUSG00000037999)	497	559	446	1040	1117	917	3.41047	3.77096	3.01825	7.17707	7.75179	5.95718	4.22712e-06	1.04807	up
Pdrg1(ENSMUSG00000027472)	858	887	875	1599	1603	2161	35.6508	36.7894	37.6576	67.3642	68.0102	91.8714	1.79297e-05	1.04949	up
Dusp8(ENSMUSG00000037887)	209	187	226	449	397	428	3.41948	2.07732	2.56872	5.25314	4.37369	5.01594	0.000239738	1.05006	up
Rictor(ENSMUSG00000050310)	1835	1718	1553	3039	3226	4210	11.5424	10.5902	9.62855	19.1289	20.3153	24.2602	2.49263e-05	1.05251	up
Cyfip2(ENSMUSG00000020340)	183	202	183	363	412	391	1.34886	1.4897	1.36788	2.9561	3.01216	2.81906	0.000396997	1.0528	up
Kif1a(ENSMUSG00000014602)	1245	1151	1169	2110	2443	2783	6.28889	6.16262	5.83668	10.2299	11.8325	19.4574	1.46332e-06	1.05669	up
Foxd1(ENSMUSG00000078302)	506	284	334	711	789	822	12.938	7.61564	9.09586	18.6698	20.7494	26.0318	6.66016e-06	1.06202	up
BC022687(ENSMUSG00000037594)	350	404	406	1019	785	603	11.1486	12.8368	11.9076	32.2933	23.0391	17.9832	0.00410042	1.06819	up
Fbln2(ENSMUSG00000064080)	19442	17688	20446	36989	41117	41709	202.123	189.629	218.327	388.809	439.248	511.797	1.17874e-06	1.07273	up
P4ha2(ENSMUSG00000018906)	1119	919	1054	1710	1905	2816	23.015	18.4013	21.4443	37.6894	39.0517	59.9075	0.00864307	1.07274	up
Palld(ENSMUSG00000058056)	3337	2850	3050	5516	5772	7970	37.7367	32.6858	35.2666	63.2716	66.2493	95.4736	0.000282628	1.07601	up
Fmn1(ENSMUSG00000044042)	301	287	272	551	520	728	1.23504	1.17142	1.16731	2.31896	2.14939	2.7774	2.97063e-05	1.08082	up
Has2(ENSMUSG00000022367)	289	328	268	573	625	670	4.13158	4.59109	3.7953	8.16092	8.98687	8.67762	9.94178e-06	1.09314	up
Adgrg6(ENSMUSG00000039116)	962	780	810	1639	1563	2208	7.50666	6.01557	6.42231	12.8178	12.355	16.3358	9.08249e-05	1.10005	up
Aldh4a1(ENSMUSG00000028737)	641	576	661	1268	1265	1460	8.96587	8.10706	9.37278	17.7615	17.7536	21.3767	7.54297e-07	1.10402	up
Amotl2(ENSMUSG00000032531)	3358	3131	3593	6177	6686	8582	38.5848	35.6612	40.6094	73.2504	80.0347	112.325	5.84452e-06	1.10484	up
Parvb(ENSMUSG00000022438)	157	176	177	380	314	393	1.99234	2.25278	2.3528	4.78157	3.89612	4.82366	0.000305053	1.10771	up
Slc43a2(ENSMUSG00000038178)	324	253	341	708	563	696	4.64868	2.75331	4.50967	7.58461	5.09207	5.57086	4.66079e-06	1.11543	up
Lrp2(ENSMUSG00000027070)	143	151	164	358	307	320	0.511112	0.506296	0.5114	1.11795	0.96273	1.0274	0.000491099	1.12038	up
Msln(ENSMUSG00000063011)	1006	891	1071	2391	2020	2011	22.0847	19.5336	24.1126	52.454	44.0463	44.7446	2.61235e-07	1.12906	up
Mal(ENSMUSG00000027375)	111	122	104	302	229	199	2.33882	2.83511	2.43155	6.99061	5.26107	4.35133	0.00245188	1.13028	up
Epha2(ENSMUSG00000006445)	625	602	637	1388	1430	1222	7.19835	7.03279	7.58276	15.963	16.4178	15.0304	3.57319e-07	1.13105	up
Scn1b(ENSMUSG00000019194)	515	416	476	826	926	1304	17.2364	14.2524	16.4202	27.7109	31.2843	48.21	0.00179419	1.13514	up
Luzp2(ENSMUSG00000063297)	104	81	72	199	227	134	1.24892	0.930578	0.854231	2.37021	2.74242	1.46059	0.00705493	1.13779	up
App(ENSMUSG00000022892)	19973	17892	19256	38475	41249	45266	260.068	232.92	253.543	495.78	534.282	649.042	1.80382e-07	1.14529	up
Timp2(ENSMUSG00000017466)	17488	15295	15774	29004	32604	44785	260.624	230.215	239.431	434.393	486.068	661.16	0.000596376	1.14766	up
Prss23(ENSMUSG00000039405)	3792	3906	3968	7714	8057	9796	115.422	118.965	122.237	243.471	260.953	298.272	1.96085e-08	1.14778	up
Rdh10(ENSMUSG00000025921)	858	733	673	1372	1437	2167	15.5267	13.1853	12.1549	24.9096	26.3572	37.2992	0.00395363	1.15223	up
Fam20a(ENSMUSG00000020614)	475	447	465	976	1062	1013	9.13626	8.60334	9.30916	18.6691	19.9456	20.0187	3.30145e-07	1.15258	up
Btbd19(ENSMUSG00000073771)	249	222	252	453	433	705	6.44218	5.48042	6.30351	9.88868	8.90399	16.9396	0.00698185	1.15435	up
Flrt2(ENSMUSG00000047414)	5019	4983	4738	9775	9593	13084	43.4331	41.5461	43.305	82.755	81.5647	95.5079	3.84154e-06	1.15456	up
Spp1(ENSMUSG00000029304)	7990	7014	7719	13590	16040	20581	306.124	265.327	298.49	526.405	613.098	777.873	0.000107455	1.15976	up
Gpc4(ENSMUSG00000031119)	6527	6168	6091	13634	13864	14471	116.52	108.308	110.883	246.327	255.353	243.302	8.92096e-09	1.1751	up
Fam173b(ENSMUSG00000039065)	89	135	91	233	232	239	4.73353	6.9758	4.76975	12.0493	11.8253	13.1068	0.00191399	1.17551	up
Ass1(ENSMUSG00000076441)	1544	1356	1573	3369	2942	3693	43.3011	38.1552	45.5589	94.4356	81.5797	106.536	2.9975e-08	1.1772	up
Met(ENSMUSG00000009376)	377	410	313	949	612	901	2.92642	3.12032	2.73884	7.37457	5.22335	6.58275	0.000315133	1.17836	up
Ccdc80(ENSMUSG00000022665)	8457	9483	9395	20013	17660	23842	87.1526	97.613	97.8692	205.189	180.058	255.053	1.29236e-08	1.18626	up
Tpd52l1(ENSMUSG00000000296)	134	125	125	267	295	304	6.07924	5.53136	5.73706	12.4534	13.1594	14.1734	0.000504081	1.18865	up
Otud1(ENSMUSG00000043415)	241	187	172	476	426	459	4.82131	3.80824	3.50458	9.54541	8.68358	10.3264	1.51404e-05	1.19701	up
Usp53(ENSMUSG00000039701)	438	446	408	910	1000	1021	4.12091	4.05553	3.71509	8.38723	9.6468	8.88318	1.13608e-07	1.19712	up
Mmp15(ENSMUSG00000031790)	106	117	110	255	279	222	0.965516	1.05875	1.06168	2.24173	2.51197	2.13943	0.0010272	1.19776	up
Tmeff2(ENSMUSG00000026109)	126	71	94	182	197	282	2.24964	1.25166	1.64969	3.27246	3.55376	4.68922	0.00324065	1.19972	up
C1ql3(ENSMUSG00000049630)	100	78	82	176	186	230	2.02326	1.6135	1.72982	3.60567	3.78222	4.93955	0.00344088	1.20283	up
Fads3(ENSMUSG00000024664)	1184	924	985	1875	2121	3072	22.8118	17.5921	18.7712	36.5667	41.4593	54.1872	0.00287247	1.2084	up
Pcdh17(ENSMUSG00000035566)	136	112	106	219	234	356	0.70241	0.588407	0.56726	1.15852	1.31159	1.78077	0.0046349	1.20853	up
Pax9(ENSMUSG00000001497)	97	62	71	155	171	200	1.40426	0.906536	1.00614	2.22375	2.4234	2.62955	0.00536533	1.20902	up
Lrp11(ENSMUSG00000019796)	171	143	145	276	323	456	2.88413	2.29588	2.32788	4.54361	5.1822	7.38809	0.0022185	1.21671	up
Abcb1b(ENSMUSG00000028970)	350	426	340	686	732	1165	4.11891	5.01772	3.96844	8.05025	8.71008	13.7609	0.00978148	1.22699	up
Efemp1(ENSMUSG00000020467)	3211	3660	3513	7629	8764	7762	86.5105	98.7973	94.9641	205.715	235.415	218.182	1.27257e-09	1.23307	up
Ero1l(ENSMUSG00000021831)	1891	1746	1688	3644	3175	5609	28.6803	25.9917	25.3625	55.7014	48.8885	76.0921	0.00945832	1.23928	up
Anxa3(ENSMUSG00000029484)	1303	1290	1274	2650	2464	3919	41.0429	40.2967	40.9413	84.1115	82.1269	126.395	0.00135926	1.24035	up
Chst11(ENSMUSG00000034612)	583	429	514	1049	1145	1376	5.14491	3.77295	4.50738	9.11432	10.0013	11.6729	1.98414e-08	1.24193	up
Acta2(ENSMUSG00000035783)	10720	9508	10871	19928	23391	29451	308.275	272.032	325.124	571.135	661.904	834.017	9.78608e-06	1.24238	up
Alx1(ENSMUSG00000036602)	101	51	84	144	235	174	2.35763	1.22502	2.28111	3.44529	5.76411	3.93055	0.00333924	1.24314	up
Plcg2(ENSMUSG00000034330)	82	82	87	167	192	229	0.840774	0.805266	0.887771	1.6296	1.92382	2.54102	0.00253363	1.24391	up
Gdf15(ENSMUSG00000038508)	98	113	121	233	265	281	4.52099	5.36091	6.02688	11.0617	12.0822	14.5642	0.000528218	1.24603	up
Cpeb2(ENSMUSG00000039782)	276	257	180	506	480	698	2.94624	2.63977	2.00041	5.07389	4.91647	6.77965	0.000162846	1.25579	up
Tinagl1(ENSMUSG00000028776)	854	815	852	1697	1701	2603	20.2446	19.8027	21.5297	40.3207	40.5475	66.9454	0.000985358	1.26751	up
Loxl4(ENSMUSG00000025185)	674	677	714	1696	1737	1506	7.5425	7.13241	7.64493	20.1331	20.4912	16.9555	5.22303e-09	1.27322	up
CDSn(ENSMUSG00000039518)	104	62	97	172	280	183	2.15157	1.44915	2.5368	4.16598	6.48903	3.90769	0.00371701	1.28613	up
Sytl1(ENSMUSG00000028860)	59	78	71	197	115	190	1.44867	1.94957	1.72654	4.69729	2.70925	4.93382	0.00363617	1.28757	up
Pax1(ENSMUSG00000037034)	95	81	87	175	245	220	2.01033	1.78305	2.02279	3.71465	4.96897	4.77199	0.000985358	1.29805	up
Ccng1(ENSMUSG00000020326)	10492	10174	9774	21883	23546	28648	177.828	168.802	165.095	374.362	401.66	436.12	3.78342e-10	1.29879	up
Slc24a3(ENSMUSG00000063873)	151	134	184	321	504	320	2.40589	2.01892	2.99916	3.99402	6.83735	4.10722	0.0017158	1.30218	up
Gsto1(ENSMUSG00000025068)	3052	3121	3246	7205	6543	9338	144.874	148.984	160.259	344.885	313.346	461.317	1.06727e-06	1.30956	up
Fst(ENSMUSG00000021765)	881	791	737	1819	1449	2642	19.5516	17.2383	16.4085	40.815	32.2885	59.6432	0.0063163	1.31127	up
Slc4a4(ENSMUSG00000060961)	147	120	110	270	331	327	1.03552	0.812341	0.753593	1.86898	2.41632	2.14862	6.88262e-05	1.3147	up
Me3(ENSMUSG00000030621)	59	53	46	142	146	102	1.8048	1.10817	1.0707	3.34061	3.47324	2.08066	0.00747399	1.31808	up
Ano3(ENSMUSG00000074968)	469	571	522	1380	1263	1223	3.8817	4.62137	4.28034	11.441	10.4489	9.10362	1.56385e-09	1.3228	up
Wnt9a(ENSMUSG00000000126)	353	287	338	878	900	649	5.48034	4.4745	5.312	13.7286	14.0895	10.3045	1.99236e-08	1.32606	up
Serpine2(ENSMUSG00000026249)	3928	4077	4058	7737	8856	13550	97.7361	98.2932	98.418	189.716	218.196	323.658	0.00453193	1.33754	up
Aldh3a1(ENSMUSG00000019102)	316	374	428	860	677	1266	9.66531	12.084	13.5297	26.5323	20.1513	41.7635	0.0087067	1.34295	up
Plk2(ENSMUSG00000021701)	1511	1037	1268	2963	3133	3482	24.6221	16.8022	20.6808	48.4279	50.9463	56.6661	1.78142e-10	1.34324	up
Acsl4(ENSMUSG00000031278)	965	864	822	1928	1722	3086	11.8856	10.4795	10.0269	24.2197	21.6271	34.8044	0.00813613	1.3619	up
Ccnd1(ENSMUSG00000070348)	9117	7892	7981	22904	19445	21407	127.079	109.474	112.539	320.572	272.522	291.208	2.56309e-11	1.36677	up
Fgf18(ENSMUSG00000057967)	232	181	191	465	415	662	5.14965	4.15891	4.80581	10.7834	9.34861	15.7145	0.000420171	1.36849	up
A630033H20Rik(ENSMUSG00000054293)	49	46	51	130	152	93	1.75732	1.12858	1.45532	3.92057	5.59957	2.11413	0.00594786	1.37537	up
Glipr1(ENSMUSG00000056888)	62	43	60	128	155	142	3.876	2.47819	3.78468	7.54814	9.68295	8.70527	0.0036523	1.38025	up
Cemip(ENSMUSG00000052353)	741	741	746	1574	1836	2332	4.67654	4.7204	4.92865	10.2965	11.7171	20.7115	1.4885e-06	1.38167	up
Itga3(ENSMUSG00000001507)	243	200	217	610	538	555	2.29663	2.17087	2.15039	5.80205	5.21432	5.78558	4.31706e-08	1.383	up
Celf5(ENSMUSG00000034818)	110	95	118	266	246	323	1.21846	1.01176	1.34441	2.77129	2.54669	3.34248	6.80356e-05	1.38632	up
Cdkn2b(ENSMUSG00000073802)	651	566	696	1361	1439	2170	22.632	19.7759	25.0808	48.0164	50.146	78.2601	0.000673852	1.39378	up
Sat1(ENSMUSG00000025283)	1421	1442	1444	2919	3219	5095	83.3194	82.7642	86.4311	172.585	192.059	294.945	0.00425949	1.39936	up
Fam198b(ENSMUSG00000027955)	2237	2273	1982	4785	4854	7341	23.4633	22.2557	20.3136	46.3838	49.6121	65.3357	0.000287692	1.40326	up
Lrrc27(ENSMUSG00000015980)	69	56	59	151	157	174	1.66743	1.58558	1.88493	4.33409	4.80432	5.44005	0.00173752	1.40486	up
Nabp1(ENSMUSG00000026107)	362	254	275	710	911	715	8.08137	5.55395	6.50167	14.6087	17.4965	11.6192	1.15513e-09	1.40524	up
Tec(ENSMUSG00000029217)	74	62	45	144	141	190	1.3265	1.11777	0.820333	2.59726	2.53275	3.41928	0.00182499	1.40762	up
Adgrv1(ENSMUSG00000069170)	102	75	74	184	212	264	0.951309	0.904363	0.717735	1.88972	1.87501	2.04668	0.000280859	1.41045	up
Cgref1(ENSMUSG00000029161)	192	180	225	490	494	586	5.74192	5.44512	6.96608	14.8347	14.9626	18.8511	6.03812e-08	1.41086	up
Foxc1(ENSMUSG00000050295)	703	385	509	1247	1548	1411	10.4503	5.87871	7.8254	18.8515	23.4379	22.6389	8.12929e-11	1.41214	up
Synpo2(ENSMUSG00000050315)	61	49	66	128	147	189	0.463511	0.381182	0.546325	1.33058	1.26617	1.72449	0.00193966	1.4146	up
9930111J21Rik2(ENSMUSG00000069892)	145	148	146	323	365	472	0.789616	0.77028	0.760105	1.75033	1.94929	2.37951	1.79914e-06	1.41774	up
C130074G19Rik(ENSMUSG00000039349)	150	146	159	521	383	304	2.03763	1.98286	2.22044	7.08484	5.33118	4.55295	0.000469194	1.42384	up
Pdgfa(ENSMUSG00000025856)	735	602	677	1544	1539	2272	18.8692	14.9298	17.2225	38.866	38.2851	58.8268	5.77918e-05	1.42704	up
Perp(ENSMUSG00000019851)	670	756	771	2072	1878	1908	24.0944	26.9824	28.0224	75.5523	68.8411	66.4149	2.91868e-11	1.43039	up
Dusp14(ENSMUSG00000018648)	506	517	528	1217	1082	1865	21.1943	22.6692	24.3603	52.8009	44.4389	78.1427	0.00206357	1.44135	up
Atf3(ENSMUSG00000026628)	107	127	121	291	312	353	2.51941	2.99898	2.97216	6.89937	7.30475	8.347	9.23497e-06	1.44485	up
Slc39a8(ENSMUSG00000053897)	46	49	40	95	103	169	0.839435	0.838871	0.698195	1.56338	1.68758	2.85741	0.00639454	1.45913	up
Rnf128(ENSMUSG00000031438)	199	158	159	383	380	640	4.62403	3.64271	3.69637	9.05118	9.04766	14.2976	0.00422605	1.45947	up
Pcx(ENSMUSG00000024892)	567	544	577	1180	1366	2046	5.96048	5.78296	6.20702	12.3483	14.2935	22.5371	0.00151625	1.46008	up
Steap1(ENSMUSG00000015652)	48	40	42	91	99	166	2.60921	2.14226	2.30787	4.98318	5.4119	8.68836	0.0092808	1.46982	up
Hist1h1c(ENSMUSG00000036181)	1133	954	1027	2613	2394	3572	39.3401	33.6264	36.9614	92.5961	84.8574	136.836	5.9856e-06	1.47826	up
Cdkn1a(ENSMUSG00000023067)	10077	9240	10055	24849	24844	31655	322.856	309.558	356.19	752.35	745.678	922.94	6.45828e-13	1.48559	up
Chrna7(ENSMUSG00000030525)	102	69	64	188	181	282	1.23792	0.829369	0.774607	2.54736	2.23477	3.17874	0.000488982	1.48609	up
Camk2a(ENSMUSG00000024617)	115	120	119	279	291	416	1.30814	1.46989	1.43792	3.72946	4.1669	4.53611	1.53485e-05	1.49399	up
Ctnnd2(ENSMUSG00000022240)	204	245	237	770	614	549	1.81234	2.59252	2.30943	7.39231	5.90068	6.02234	2.11334e-09	1.50987	up
Chrnb1(ENSMUSG00000041189)	29	26	38	70	78	114	0.771394	0.685761	1.02053	1.83166	2.01665	2.9408	0.00764558	1.51073	up
Adgrf5(ENSMUSG00000056492)	46	39	38	135	101	113	0.249117	0.202614	0.204032	0.703907	0.526973	0.570444	0.00301867	1.52015	up
Gcnt2(ENSMUSG00000021360)	156	113	152	312	329	558	2.23999	1.58607	1.93637	4.24049	4.10345	6.67684	0.00669221	1.52656	up
Cacna1a(ENSMUSG00000034656)	168	224	178	510	577	545	2.8856	3.57127	3.13096	4.37653	4.78544	7.05947	2.39944e-09	1.53276	up
Hmox1(ENSMUSG00000005413)	1016	853	964	2155	2280	3675	31.9653	26.9726	31.6406	67.7839	70.5644	115.888	0.00192062	1.5338	up
Slc2a9(ENSMUSG00000005107)	49	75	51	129	157	216	0.872661	1.14016	0.799552	2.27295	2.44067	3.6739	0.00047572	1.53623	up
Tspan2(ENSMUSG00000027858)	151	153	155	374	368	577	3.10412	2.37379	2.30201	5.64401	5.40673	7.5015	0.000224694	1.53924	up
Ppl(ENSMUSG00000039457)	108	99	107	334	293	277	0.616123	0.561851	0.601641	1.899	1.6736	1.72366	4.2441e-06	1.5409	up
Ndrg1(ENSMUSG00000005125)	433	461	461	1014	1261	1639	7.63347	12.5061	8.28426	17.6119	21.9046	28.61	1.97725e-05	1.54629	up
Sorbs2(ENSMUSG00000031626)	525	481	431	1094	1216	1851	15.6619	13.2893	15.9136	29.9311	27.4677	37.0366	0.000740688	1.55002	up
Cobll1(ENSMUSG00000034903)	371	421	417	1115	1141	1259	3.43969	3.87402	3.94984	10.9411	10.495	11.2066	1.20315e-12	1.55534	up
Tnfsf9(ENSMUSG00000035678)	275	253	277	869	779	703	13.0508	12.1874	13.9735	42.0044	37.092	34.4393	1.28695e-11	1.56148	up
Timp3(ENSMUSG00000020044)	10789	10917	10282	28844	28581	36344	121.426	121.511	116.163	325.324	321.683	383.077	5.22574e-14	1.56742	up
Stard6(ENSMUSG00000079608)	18	30	24	66	50	95	1.49377	1.27367	1.04188	3.24945	2.06841	4.06016	0.00892458	1.56792	up
C1qtnf3(ENSMUSG00000058914)	653	562	601	1912	1901	1542	17.5462	14.8617	16.1497	51.4951	51.3707	38.3914	2.45283e-13	1.57509	up
Cdkl2(ENSMUSG00000029403)	82	105	113	325	274	292	1.23686	1.57422	1.7062	5.16247	4.23334	4.18341	2.62862e-06	1.58619	up
Thbs1(ENSMUSG00000040152)	53929	48289	51219	141591	147446	167498	413.544	370.074	394.985	1085.68	1121.27	1288.82	2.78385e-10	1.58872	up
Tbc1d2(ENSMUSG00000039813)	193	215	202	666	608	562	1.98341	2.25517	2.12349	6.9144	6.4458	6.21944	7.80949e-11	1.60494	up
Sdpr(ENSMUSG00000045954)	1115	1135	1142	2565	3029	4619	17.8825	18.0563	18.5015	41.5312	48.7638	72.9286	0.0013964	1.60649	up
Gpat3(ENSMUSG00000029314)	28	18	24	57	58	97	0.560527	0.77479	0.493684	1.16682	1.20915	1.87696	0.00681059	1.61515	up
Mdm2(ENSMUSG00000020184)	2805	2659	2632	7385	7370	9806	46.053	43.6362	43.5045	125.376	124.246	159.674	8.9633e-11	1.61704	up
Hmcn2(ENSMUSG00000055632)	35	24	27	69	94	100	0.381252	0.20452	0.304411	0.899686	1.30009	1.36188	0.00388809	1.62801	up
Dusp1(ENSMUSG00000024190)	1223	1108	1167	3879	3646	3213	32.173	29.2127	31.7543	103.421	97.6436	86.8497	6.20802e-15	1.63328	up
Asb4(ENSMUSG00000042607)	28	19	12	62	41	81	0.621224	0.420538	0.220662	1.18507	0.839876	1.54644	0.00690661	1.65721	up
Uncx(ENSMUSG00000029546)	34	28	33	103	95	104	0.772613	0.841976	0.780504	2.41016	2.18064	3.10473	0.00174065	1.68419	up
Hapln4(ENSMUSG00000007594)	18	12	21	36	66	61	0.274674	0.187868	0.32133	0.538686	0.9589	0.905579	0.00678024	1.69163	up
Nlrc5(ENSMUSG00000074151)	22	11	7	32	38	59	0.263552	0.0935201	0.0648544	0.368468	0.250929	0.574729	0.00830976	1.70501	up
Klhl30(ENSMUSG00000026308)	52	41	42	140	154	152	0.860597	0.670927	0.705516	2.28156	2.52772	2.4926	0.000176179	1.73933	up
Ctgf(ENSMUSG00000019997)	1718	1545	1599	4727	4485	6867	40.7444	36.731	39.0239	112.437	108.34	162.242	4.55651e-06	1.74183	up
Mmp13(ENSMUSG00000050578)	393	391	387	805	1645	1437	8.56095	8.36486	8.36378	17.5899	35.7763	28.5988	0.00126283	1.74578	up
Hist1h4d(ENSMUSG00000061482)	11	6	11	37	24	32	0.582823	2.08777	0.311151	2.16499	0.743946	3.74056	0.00747399	1.74805	up
Slc1a2(ENSMUSG00000005089)	12	12	9	26	32	52	0.0644637	0.101208	0.0460521	0.12909	0.187583	0.32944	0.00720725	1.75317	up
Lonrf2(ENSMUSG00000048814)	23	10	13	52	68	34	0.197315	0.114764	0.123985	0.448683	0.608685	0.278919	0.00516272	1.75698	up
Il1rn(ENSMUSG00000026981)	1038	833	895	2746	2214	4454	39.9225	26.212	24.7917	83.8203	62.1486	119.285	0.00472155	1.78383	up
Dio2(ENSMUSG00000007682)	8	11	11	24	41	38	0.0838988	0.108813	0.109787	0.235478	0.393983	0.329928	0.00572311	1.79481	up
Lurap1l(ENSMUSG00000048706)	854	909	933	2597	2218	4466	26.3099	28.9372	30.9262	84.312	67.6779	136.924	0.00653861	1.80039	up
Nrg1(ENSMUSG00000062991)	219	209	215	781	789	658	1.88017	1.68016	2.05261	6.50302	6.40778	5.6826	1.72326e-14	1.80789	up
Tmem117(ENSMUSG00000063296)	17	15	22	57	74	58	0.404946	0.349295	0.510416	1.32113	1.70284	1.24054	0.00268009	1.82243	up
Cep295nl(ENSMUSG00000076433)	27	26	22	70	95	98	0.617191	0.588447	0.522687	1.65317	2.1055	2.28097	0.00110902	1.82532	up
Nebl(ENSMUSG00000053702)	27	13	16	80	74	43	0.520091	0.164047	0.232053	1.02614	0.877273	0.408408	0.00237851	1.82896	up
Mustn1(ENSMUSG00000042485)	14	15	21	48	50	78	0.656777	0.698081	1.01277	2.16024	2.19797	3.52576	0.00289171	1.83224	up
Samd12(ENSMUSG00000058656)	73	104	110	305	296	411	1.04321	0.62754	0.673918	1.99944	2.71425	3.35255	1.01285e-08	1.83436	up
Susd1(ENSMUSG00000038578)	40	22	26	97	68	147	1.44038	0.351862	0.672546	2.77412	1.61624	4.34328	0.00723005	1.84281	up
Ptpre(ENSMUSG00000041836)	50	52	44	147	131	243	0.581764	0.448808	0.402872	1.31025	1.1497	2.17245	0.00171684	1.8519	up
Tlr3(ENSMUSG00000031639)	50	26	20	86	101	156	0.999433	0.372015	0.727036	1.3489	1.91934	3.35449	0.00180438	1.85293	up
Gal3st1(ENSMUSG00000049721)	21	16	17	70	51	75	0.693154	0.544425	0.666467	2.21402	1.59395	2.52691	0.00182499	1.87596	up
Sema3c(ENSMUSG00000028780)	1734	1627	1697	6102	5049	7318	17.7708	16.937	17.8063	64.6485	53.4948	70.1924	2.30414e-11	1.88465	up
Hist1h2bc(ENSMUSG00000018102)	429	328	467	1296	1110	2082	38.7191	29.934	47.832	118.477	100.269	209.351	0.00119564	1.89137	up
Bnc1(ENSMUSG00000025105)	28	35	23	91	96	130	0.293251	0.358199	0.239598	0.93748	1.0704	1.30499	0.00032549	1.89785	up
Sh2d4a(ENSMUSG00000053886)	30	24	22	79	66	135	0.504723	0.399074	0.373371	1.31826	1.09241	2.22995	0.00622456	1.89809	up
Rgs4(ENSMUSG00000038530)	104	98	114	398	444	340	2.08392	1.92672	2.28395	7.9514	8.91886	6.25553	1.37988e-10	1.91816	up
Espn(ENSMUSG00000028943)	26	27	37	74	124	143	0.527188	0.532573	0.958334	1.65936	2.18229	3.34978	0.000260944	1.93766	up
Cd80(ENSMUSG00000075122)	288	240	250	969	1062	948	7.80094	6.54935	7.04118	26.4274	27.1697	23.9141	4.11523e-18	1.95206	up
Lamc2(ENSMUSG00000026479)	140	148	139	471	473	690	1.81164	1.80571	1.77367	7.2608	6.7155	11.5875	1.02813e-07	1.95226	up
Mmp10(ENSMUSG00000047562)	5	12	11	30	33	45	0.183066	0.38606	0.373149	0.956946	1.02003	1.30671	0.00232539	1.9638	up
Pmaip1(ENSMUSG00000024521)	365	344	350	1413	940	1801	8.63777	7.99639	8.2145	34.0087	22.7918	39.7423	0.000125611	1.98852	up
Kcnj15(ENSMUSG00000062609)	61	74	78	210	248	389	0.628676	0.756652	0.801541	2.16371	2.63158	3.6799	0.000414942	2.00798	up
Wdr72(ENSMUSG00000044976)	11	16	11	48	66	38	0.121954	0.167983	0.119013	0.505624	0.684521	0.371717	0.00122766	2.01401	up
Pthlh(ENSMUSG00000048776)	37	26	34	132	125	133	1.26459	0.902366	1.19009	4.48267	4.1886	4.71792	3.8472e-05	2.023	up
Gm1045(ENSMUSG00000096035)	21	15	10	50	64	74	0.845921	0.420432	0.298068	1.63372	2.70695	2.44315	0.000698165	2.04622	up
Rgs17(ENSMUSG00000019775)	156	97	102	458	454	552	1.34852	0.827151	1.01378	4.03621	4.58519	4.37703	7.98602e-14	2.05963	up
Gm3055(ENSMUSG00000094622)	6	19	7	25	57	51	0.807092	2.25971	1.02081	0.888079	1.82958	1.63639	0.0060964	2.06977	up
F5(ENSMUSG00000026579)	12	18	5	50	57	41	0.077666	0.111269	0.0353849	0.304436	0.337943	0.235432	0.000798886	2.09415	up
1700007K13Rik(ENSMUSG00000026831)	56	42	51	180	203	269	4.09466	3.75082	4.11344	13.3644	14.721	20.8066	6.64798e-08	2.14555	up
Camk2b(ENSMUSG00000057897)	9	6	8	26	35	40	0.132497	0.0928446	0.15457	0.45097	0.582702	0.569966	0.000819665	2.1503	up
Gsto2(ENSMUSG00000025069)	3	13	6	23	29	46	0.237288	0.63016	0.331339	1.40178	1.71453	2.85025	0.00344681	2.17145	up
Ret(ENSMUSG00000030110)	29	27	40	105	116	208	0.282232	0.260851	0.386354	1.04612	1.11412	2.06669	0.00244827	2.17684	up
Il18rap(ENSMUSG00000026068)	22	7	15	70	55	73	0.249315	0.112042	0.165461	0.855902	0.603077	0.733062	0.000260944	2.18593	up
Tuba8(ENSMUSG00000030137)	9	6	15	38	37	63	0.199362	0.138739	0.324794	0.775354	0.750378	1.28547	0.000432146	2.21879	up
Coch(ENSMUSG00000020953)	9	7	11	43	32	54	0.224483	0.17545	0.267462	0.999543	0.740346	1.17495	0.000337586	2.2731	up
Tmem154(ENSMUSG00000056498)	18	18	20	72	62	134	0.312256	0.305168	0.344276	1.21185	1.03587	2.09123	0.00536533	2.27586	up
Grb14(ENSMUSG00000026888)	412	305	363	1357	1286	2566	11.4548	7.88474	9.59139	35.6455	33.8118	67.8327	0.00246768	2.28686	up
Bmp8a(ENSMUSG00000032726)	21	7	19	68	61	101	0.217748	0.0820134	0.285473	0.502206	0.763243	0.745437	7.39655e-05	2.30761	up
Wdr66(ENSMUSG00000029442)	9	6	7	30	31	50	0.119639	0.0825273	0.106061	0.331803	0.408634	0.770271	0.00024501	2.35133	up
Nmnat2(ENSMUSG00000042751)	96	80	110	391	400	703	1.04569	1.06874	1.75723	4.23088	4.15542	7.05011	0.000179247	2.40188	up
Pm20d1(ENSMUSG00000042251)	12	7	11	61	44	58	0.16884	0.0863886	0.496386	0.779233	0.747392	0.3976	7.43342e-05	2.45795	up
Abca13(ENSMUSG00000004668)	6	4	8	35	37	28	0.0239876	0.0372075	0.294074	0.274578	0.525709	0.469719	0.000117142	2.48917	up
Bglap(ENSMUSG00000074483)	6	4	6	33	33	23	1.65207	0.799148	1.60611	9.85616	7.51184	6.37231	0.000121997	2.49059	up
Alox5(ENSMUSG00000025701)	7	1	12	25	36	51	0.138151	0.0357296	0.223891	0.450408	0.635771	0.915938	0.000575507	2.50252	up
Ttn(ENSMUSG00000051747)	4	4	8	26	36	28	0.00242756	0.00202445	0.00427601	0.0169439	0.0200855	0.0155277	0.000111604	2.50724	up
Sncg(ENSMUSG00000023064)	74	61	63	369	369	388	4.62562	3.84707	4.5256	23.6743	22.9295	25.6294	3.62882e-15	2.52306	up
Cd274(ENSMUSG00000016496)	8	15	10	51	42	96	0.139657	0.22814	0.17178	0.702911	0.647684	1.35691	0.00524373	2.53489	up
Ereg(ENSMUSG00000029377)	163	144	120	710	576	1185	2.55104	2.25418	1.89143	11.3846	9.20907	16.6888	0.000374181	2.5495	up
Gm17732(ENSMUSG00000091744)	12	7	7	38	47	66	0.789871	0.299292	0.481806	1.2221	1.80954	1.81432	4.72037e-05	2.5538	up
Ttbk1(ENSMUSG00000015599)	6	1	10	41	33	29	0.0403102	0.0116349	0.0647044	0.242549	0.193172	0.182056	5.42307e-05	2.61521	up
Cst6(ENSMUSG00000024846)	8	5	8	38	46	56	0.108741	0.071533	0.107405	0.472046	0.566343	0.665882	1.52824e-05	2.7529	up
Klhdc7a(ENSMUSG00000078234)	36	25	39	231	212	224	0.202438	0.140913	0.219229	1.27821	1.1672	1.22866	1.28695e-11	2.75341	up
Fam124b(ENSMUSG00000043230)	12	8	13	62	101	59	0.159087	0.0932966	0.145425	0.600165	1.22333	0.532074	3.17848e-06	2.76433	up
Wnt10b(ENSMUSG00000022996)	41	17	30	180	184	262	0.702065	0.378819	0.528618	3.51266	3.0799	4.09629	1.28695e-11	2.84673	up
Abcb1a(ENSMUSG00000040584)	20	8	8	84	81	98	0.214884	0.0898054	0.0901337	1.23079	1.06215	1.70824	4.97645e-07	2.88434	up
Bst1(ENSMUSG00000029082)	10	3	4	33	34	60	0.216826	0.0767806	0.0977902	0.683395	0.693875	1.11341	0.000102008	2.91744	up
Dhh(ENSMUSG00000023000)	3	5	5	35	37	28	0.124731	0.143409	0.147012	0.956614	0.907106	0.885929	6.77857e-06	2.95845	up
Gabra2(ENSMUSG00000000560)	58	70	57	387	425	649	0.5712	0.671904	0.537799	3.76151	4.17606	5.66131	2.06018e-08	2.99755	up
Ptgs2(ENSMUSG00000032487)	529	344	415	2787	2417	4974	7.00905	4.48865	5.49545	37.0504	31.9941	59.6136	0.000143998	2.99913	up
2300002M23Rik(ENSMUSG00000039269)	3	7	3	31	36	38	0.181185	0.358641	0.191072	1.46544	1.62608	1.77641	4.22712e-06	3.02889	up
Cdh17(ENSMUSG00000028217)	15	0	4	51	62	48	0.217139	0.013789	0.069996	0.711001	0.854192	0.637524	1.09391e-06	3.09727	up
Hist2h3c1(ENSMUSG00000093769)	38	33	33	275	182	448	1.65611	1.44478	1.49387	11.865	7.84508	18.9659	0.000468245	3.13852	up
9530053A07Rik(ENSMUSG00000078776)	9	17	11	87	69	168	0.0584687	0.104162	0.0702936	0.516571	0.407213	0.999472	0.00196905	3.14755	up
Serpinb9b(ENSMUSG00000021403)	49	24	39	286	233	476	0.953575	0.477477	0.706488	5.4734	4.43768	8.04746	2.95673e-05	3.16814	up
Scn3b(ENSMUSG00000049281)	20	5	19	107	123	170	0.249504	0.0736568	0.228029	1.40075	1.47874	2.00606	4.13336e-10	3.20083	up
Fam196a(ENSMUSG00000073805)	22	10	14	124	140	190	0.243699	0.1161	0.162896	1.1923	1.34879	1.90286	1.73407e-11	3.31888	up
Esr1(ENSMUSG00000019768)	85	73	79	778	916	738	0.780654	0.668774	0.782945	14.8848	17.6192	14.6733	4.16619e-41	3.37407	up
Tg(ENSMUSG00000053469)	3	11	14	96	112	104	0.0272417	0.191957	0.178138	1.27	1.42914	1.6014	6.78934e-10	3.49388	up
Atg9b(ENSMUSG00000038295)	17	9	15	129	110	219	0.229594	0.127912	0.200931	1.64397	1.39286	2.83648	7.18665e-06	3.49862	up
Ces2e(ENSMUSG00000031886)	6	3	2	28	31	66	0.172037	0.0963629	0.0745217	0.716095	0.759925	1.55041	0.0020359	3.52281	up
Gm12185(ENSMUSG00000048852)	10	7	0	28	62	106	0.146357	0.170063	0.0191847	0.942759	1.55429	1.9929	0.00969184	3.54256	up
Cxcr6(ENSMUSG00000048521)	8	3	6	51	71	75	0.324007	0.138865	0.250451	1.9467	2.63251	2.60707	1.95961e-08	3.55006	up
Trpm6(ENSMUSG00000024727)	7	0	2	48	39	35	0.0547757	0.00673494	0.0204073	0.337995	0.2754	0.237231	3.48414e-08	3.7756	up
Hist2h3c2(ENSMUSG00000081058)	10	4	3	57	51	134	0.723114	0.338361	0.2767	3.87955	3.48838	10.405	0.00350419	3.84826	up
Sprr3(ENSMUSG00000045539)	6	2	0	64	50	55	0.323459	0.135917	0.0489054	2.99131	2.24545	2.36803	2.00367e-10	4.41522	up
Ppp2r2c(ENSMUSG00000029120)	4	1	0	36	34	68	0.0566924	0.0238551	0.0120245	0.454265	0.398156	0.812539	3.4834e-06	4.80218	up
Fam71f1(ENSMUSG00000039742)	1	2	1	38	34	44	0.0728069	0.142627	0.0753282	1.77537	1.40929	1.73359	1.78142e-10	4.87362	up
Hist1h2al(ENSMUSG00000091383)	0	0	0	167	34	248	0	0	0	75.3291	14.391	120.056	4.61607e-05	Inf	up
Hist2h2bb(ENSMUSG00000105827)	0	0	0	88	32	103	0	0.0138965	0.0139529	1.89149	0.452175	1.38848	1.36567e-07	Inf	up
Sost(ENSMUSG00000001494)	112	204	167	17	6	0	2.85961	5.26701	4.37464	0.461963	0.15663	0	2.10502e-12	-4.37802	down
Col6a6(ENSMUSG00000043719)	86	177	172	9	11	1	0.398756	0.81958	0.797522	0.0554239	0.0520146	0.0115768	1.1128e-08	-4.35988	down
Rimklb(ENSMUSG00000040649)	57	42	52	2	5	2	1.26724	0.802172	0.873025	0.0690077	0.104878	0.0414594	3.55029e-09	-4.05537	down
Mfng(ENSMUSG00000018169)	64	120	92	6	6	5	2.0584	4.79029	5.07857	0.231082	0.211809	0.159797	5.45991e-10	-4.00602	down
Sectm1a(ENSMUSG00000025165)	45	129	96	13	4	2	1.46203	4.63981	3.32784	0.5215	0.190311	0.0666927	0.000223968	-3.81361	down
Arhgap36(ENSMUSG00000036198)	674	1180	1096	129	69	10	10.9444	19.0614	18.109	2.11725	1.11949	0.160015	2.48004e-12	-3.81197	down
Cilp(ENSMUSG00000042254)	28	60	53	8	2	2	0.299864	0.635729	0.566613	0.0934435	0.0210855	0.0215547	5.3941e-06	-3.53858	down
Tfap2b(ENSMUSG00000025927)	593	461	493	80	68	1	5.96104	4.79543	4.95653	0.702057	0.580189	0.00837768	1.31395e-29	-3.3634	down
Cited1(ENSMUSG00000051159)	106	167	132	21	17	3	6.52726	10.6911	9.54634	1.45928	2.42507	0.203259	1.74096e-10	-3.29083	down
Tnfaip8l3(ENSMUSG00000074345)	35	30	23	2	3	4	0.581173	0.483456	0.38229	0.0493802	0.050566	0.0583445	1.27074e-06	-3.27383	down
Col26a1(ENSMUSG00000004415)	168	179	197	21	32	4	2.55097	2.7747	3.11438	0.358589	0.502199	0.06855	1.883e-12	-3.24221	down
Osr2(ENSMUSG00000022330)	530	437	545	82	66	11	15.8078	13.2202	17.2465	2.38803	1.90809	0.327572	1.63264e-27	-3.23587	down
Trh(ENSMUSG00000005892)	33	38	38	3	5	4	1.09684	1.25147	1.31377	0.130182	0.164339	0.134078	1.81472e-06	-3.16843	down
Ppp1r1b(ENSMUSG00000061718)	65	52	75	7	15	1	1.37423	1.12291	1.63736	0.165206	0.313378	0.0327362	8.81986e-07	-3.04978	down
Gli1(ENSMUSG00000025407)	93	164	155	13	31	8	0.999695	1.78821	1.76713	0.145429	0.321516	0.0865583	5.5274e-08	-2.97348	down
Emilin3(ENSMUSG00000050700)	28	33	32	4	7	1	0.349907	0.408309	0.395146	0.0613072	0.0833722	0.0126316	8.56543e-06	-2.94201	down
Rnf112(ENSMUSG00000010086)	51	62	59	9	11	3	0.735476	0.909104	0.872248	0.140388	0.162827	0.0455742	3.89893e-06	-2.88945	down
Ptch2(ENSMUSG00000028681)	32	78	74	9	5	11	0.380839	0.926837	0.893219	0.115624	0.0584903	0.130862	0.000520291	-2.86246	down
Fgd5(ENSMUSG00000034037)	957	1097	1136	223	202	10	6.31782	7.16416	7.41006	1.48021	1.31458	0.0738254	7.73448e-33	-2.86161	down
Kcnn2(ENSMUSG00000054477)	79	154	140	13	36	5	1.61077	2.72594	2.49639	0.241058	0.872768	0.076639	1.62892e-05	-2.77643	down
Grin2b(ENSMUSG00000030209)	24	31	26	9	2	1	0.054535	0.272303	0.0578754	0.11955	0.00446998	0.0020509	2.97063e-05	-2.73953	down
Colgalt2(ENSMUSG00000032649)	21	28	31	2	4	6	0.367022	0.3492	0.430189	0.0438306	0.0501881	0.104759	3.30881e-05	-2.72051	down
Ripply1(ENSMUSG00000072945)	54	75	56	14	14	0	2.76695	4.0815	3.14744	0.809626	0.738551	0	1.03617e-05	-2.71177	down
Angptl1(ENSMUSG00000033544)	132	147	164	48	20	1	2.39611	2.92401	3.47443	0.884845	0.392346	0.0175424	2.87655e-08	-2.66841	down
Cfap206(ENSMUSG00000028294)	42	35	29	6	10	1	0.899539	0.819998	0.671642	0.143143	0.205782	0.0201054	5.10168e-05	-2.62871	down
Dlk1(ENSMUSG00000040856)	1175	1765	1771	316	321	119	40.4241	61.8452	63.3333	13.1897	10.0993	3.8353	1.01083e-11	-2.62564	down
Cbln2(ENSMUSG00000024647)	23	37	27	10	2	2	0.644984	0.951448	0.706209	0.269843	0.06361	0.0493254	5.93576e-05	-2.61977	down
Esrrg(ENSMUSG00000026610)	65	69	52	16	10	4	1.29165	0.738943	0.594576	0.232829	0.113034	0.0432894	1.89239e-05	-2.61811	down
Hist1h2ap(ENSMUSG00000094777)	1199	1222	1674	283	284	111	278.812	293.168	506.086	71.8511	68.6569	30.4349	8.23884e-14	-2.58037	down
Eln(ENSMUSG00000029675)	10420	13758	12320	3574	2332	157	134.087	178.371	160.982	45.972	30.5584	2.13237	5.18875e-15	-2.57629	down
Lgals7(ENSMUSG00000053522)	348	329	381	90	71	15	50.6519	49.1885	68.2908	13.7388	10.0082	2.30441	9.85747e-15	-2.57403	down
Sox8(ENSMUSG00000024176)	41	96	54	15	14	3	0.94827	2.00348	0.941587	0.278324	0.390499	0.0747056	0.00467706	-2.56426	down
Rnf20(ENSMUSG00000028309)	2253	2250	2226	392	390	344	24.1976	22.7944	23.1844	4.39338	4.16598	3.86926	2.11791e-32	-2.56405	down
Cnnm1(ENSMUSG00000025189)	44	28	45	15	5	0	0.415503	0.269778	0.43095	0.149315	0.0473394	0	8.15858e-05	-2.53393	down
Mxd3(ENSMUSG00000021485)	214	234	249	57	38	25	8.36339	9.25282	9.94125	2.27587	1.51824	1.04069	1.7048e-10	-2.52316	down
Necab1(ENSMUSG00000040536)	696	1025	834	117	225	99	8.24924	11.5178	9.48223	1.38004	2.61361	1.04219	3.9296e-13	-2.52105	down
Spag17(ENSMUSG00000027867)	68	131	79	18	22	8	0.341234	0.646784	0.392468	0.0947735	0.111459	0.0390266	0.000236748	-2.5206	down
Lsamp(ENSMUSG00000061080)	37	106	76	17	20	1	0.526379	1.37588	0.705067	0.155285	0.484597	0.11724	0.00952697	-2.51449	down
Galnt9(ENSMUSG00000033316)	67	26	50	5	16	4	1.13981	0.406199	0.778218	0.113022	0.242101	0.120809	0.00473361	-2.50387	down
Adam33(ENSMUSG00000027318)	184	255	252	41	39	42	2.13282	3.41983	2.92326	0.548907	0.642655	0.637948	3.24228e-10	-2.48613	down
Kif26a(ENSMUSG00000021294)	829	739	760	203	196	18	5.21909	4.74098	4.83654	1.33383	1.30851	0.124766	2.11774e-24	-2.46817	down
Mfap4(ENSMUSG00000042436)	2594	1972	2424	527	683	64	93.7918	72.0105	91.0115	18.6828	23.3714	2.20275	1.64652e-14	-2.44354	down
N4bp3(ENSMUSG00000001053)	163	170	188	40	42	13	3.15597	3.59888	3.79879	0.91655	0.842394	0.285486	4.3324e-08	-2.44165	down
Prkcb(ENSMUSG00000052889)	6266	8593	7073	1899	1818	326	37.4758	50.7822	42.2956	11.4807	10.8674	1.95657	1.54216e-13	-2.4264	down
Ppm1e(ENSMUSG00000046442)	107	157	144	33	31	12	0.8955	1.29552	1.18439	0.282626	0.264395	0.0973776	9.32263e-07	-2.41051	down
Myb(ENSMUSG00000019982)	102	86	102	39	13	2	1.47166	1.26756	1.41787	0.551953	0.192426	0.0300491	1.23526e-05	-2.41037	down
Astn2(ENSMUSG00000028373)	73	132	136	27	31	6	0.981423	1.7258	1.38114	0.543398	0.330339	0.163064	4.66182e-05	-2.40039	down
Tub(ENSMUSG00000031028)	128	186	154	39	36	13	1.01137	1.46221	1.21471	0.313208	0.28851	0.10223	2.62292e-07	-2.3971	down
Plvap(ENSMUSG00000034845)	111	80	108	15	27	15	2.52037	1.88135	2.59987	0.369232	0.623099	0.393456	1.34329e-05	-2.37708	down
Grm4(ENSMUSG00000063239)	189	214	287	76	46	10	2.83191	2.98465	4.03307	1.33161	0.704721	0.126614	9.54218e-08	-2.3718	down
Neil3(ENSMUSG00000039396)	393	307	326	86	76	35	6.54013	5.09252	7.21791	1.47356	1.3663	0.658613	7.29127e-13	-2.36665	down
Tmem26(ENSMUSG00000060044)	462	395	412	83	104	59	5.32572	4.50488	4.7799	0.961771	1.20323	0.626431	6.20802e-15	-2.35279	down
Tnfaip8l1(ENSMUSG00000044469)	43	25	39	12	8	1	0.926279	0.541067	0.852921	0.278571	0.173066	0.0213948	0.000283182	-2.3355	down
Fcgbp(ENSMUSG00000047730)	33	79	61	13	20	1	0.194491	0.460656	0.361009	0.0807786	0.117899	0.00600907	0.00448111	-2.33524	down
Nrtn(ENSMUSG00000039481)	62	99	72	24	11	11	5.20071	8.73066	5.64608	2.05456	0.96218	1.2901	6.5304e-05	-2.32507	down
Dnah5(ENSMUSG00000022262)	67	92	62	30	14	0	0.198184	0.268427	0.182274	0.0915656	0.0421298	0	8.60839e-05	-2.31487	down
Mobp(ENSMUSG00000032517)	80	89	90	15	16	21	2.41373	2.71482	1.61617	0.505831	0.740788	0.821731	4.94705e-05	-2.30037	down
Ccnb2(ENSMUSG00000032218)	955	943	924	232	224	116	32.0721	31.4891	32.2458	7.99287	7.60363	3.99571	2.1118e-23	-2.28839	down
Chrm2(ENSMUSG00000045613)	45	44	34	17	8	0	0.470137	0.437389	0.337469	0.185155	0.0806795	0	0.000339643	-2.2851	down
Fmo1(ENSMUSG00000040181)	430	451	439	121	117	32	13.4385	13.7365	14.1749	3.27419	3.39987	1.07867	1.1033e-14	-2.27601	down
B3gat1(ENSMUSG00000045994)	96	58	83	14	32	3	1.13777	0.698615	1.10431	0.177505	0.425043	0.0396252	9.75574e-05	-2.26249	down
Arhgef39(ENSMUSG00000051517)	146	140	165	41	40	13	4.46111	4.21886	5.30558	1.20942	1.38416	0.61924	1.68393e-06	-2.24861	down
Fam198a(ENSMUSG00000038233)	24	24	24	6	5	4	0.350566	0.350467	0.491268	0.16722	0.0721977	0.0739291	0.000503852	-2.24799	down
Cldn11(ENSMUSG00000037625)	312	320	359	92	112	3	10.9081	11.0955	12.9499	3.37229	4.08164	0.106014	1.47538e-11	-2.24702	down
Hoxd12(ENSMUSG00000001823)	247	151	199	94	31	0	5.01067	3.12792	4.22159	1.82844	0.630347	0	0.000168671	-2.24147	down
Shisa8(ENSMUSG00000096883)	74	110	83	27	24	5	2.37873	3.74919	2.87115	0.937167	0.810175	0.204685	6.83927e-05	-2.24003	down
Frem2(ENSMUSG00000037016)	536	715	681	250	152	5	2.2891	3.79599	3.16595	1.49323	0.890423	0.0301562	1.52153e-08	-2.23349	down
4930550L24Rik(ENSMUSG00000046180)	23	46	35	8	12	2	0.779538	1.58114	1.3087	0.325758	0.445067	0.0707459	0.000813214	-2.2285	down
Olfml1(ENSMUSG00000051041)	349	361	357	82	132	12	7.56591	7.32611	7.47603	1.83282	2.96124	0.277801	4.2178e-12	-2.22717	down
Prdm8(ENSMUSG00000035456)	23	37	39	8	7	6	0.365672	0.591512	0.615189	0.139733	0.110314	0.104389	0.000562124	-2.22166	down
Neurl1b(ENSMUSG00000034413)	46	27	34	8	7	8	0.415212	0.252791	0.420906	0.201677	0.0631448	0.0864169	0.000601575	-2.20229	down
Ankle1(ENSMUSG00000046295)	189	154	186	50	39	25	3.75613	3.14287	3.68383	1.07302	0.681138	0.596714	5.32221e-07	-2.19944	down
Ska1(ENSMUSG00000036223)	181	126	123	44	30	19	3.88175	2.65807	2.62671	0.965746	0.67765	0.397859	4.30216e-06	-2.19441	down
Lrrc10b(ENSMUSG00000090291)	47	64	58	22	12	3	1.32212	1.83597	1.66832	0.645918	0.346846	0.091868	0.000410305	-2.17722	down
Hoxa13(ENSMUSG00000038203)	409	330	348	171	65	3	8.28853	6.4672	6.85303	3.27981	1.40667	0.0753348	4.90138e-07	-2.17111	down
Hunk(ENSMUSG00000053414)	340	521	455	113	120	57	3.05078	4.68779	4.11409	1.02234	1.07497	0.519955	1.14328e-09	-2.16792	down
Cldn3(ENSMUSG00000070473)	67	54	59	18	13	9	3.47184	2.90569	3.38155	0.984794	0.681037	0.523176	0.000411683	-2.15506	down
Slc27a6(ENSMUSG00000024600)	26	35	33	3	12	6	0.567484	0.739426	0.708124	0.0854559	0.261416	0.125985	0.000871764	-2.14892	down
Bmf(ENSMUSG00000040093)	410	428	414	98	117	66	4.26337	4.47202	4.4447	1.03481	1.33821	0.695673	5.87553e-13	-2.14137	down
Cdkn3(ENSMUSG00000037628)	108	100	102	26	31	13	7.42877	7.38215	7.42896	2.15413	2.17503	1.02529	7.12348e-05	-2.13309	down
Kcns1(ENSMUSG00000040164)	24	50	32	15	7	2	0.485676	1.00443	0.665813	0.316077	0.140742	0.043242	0.00651685	-2.12864	down
Spock2(ENSMUSG00000058297)	547	621	656	196	181	38	4.59942	5.23874	5.56339	1.64128	1.51913	0.333092	1.39682e-15	-2.12248	down
A930033H14Rik(ENSMUSG00000090622)	46	32	54	8	9	13	0.777104	0.539428	0.928354	0.149011	0.151555	0.206709	0.000804539	-2.12106	down
Calml4(ENSMUSG00000032246)	103	112	132	47	23	9	8.31916	8.7122	9.97342	3.36163	1.57514	0.747158	4.05528e-05	-2.12024	down
Kif2c(ENSMUSG00000028678)	982	966	958	320	252	90	14.9728	14.646	14.8	4.92425	3.85413	1.40706	1.06441e-20	-2.12014	down
Kitl(ENSMUSG00000019966)	1083	1268	1227	339	270	206	13.3968	14.5507	15.1102	4.06445	3.26921	2.31215	9.64305e-22	-2.11925	down
Ccnb1ip1(ENSMUSG00000071470)	42	62	58	20	14	3	3.20248	5.3799	4.48328	1.70752	0.951228	0.221795	0.000634367	-2.11656	down
Bub1b(ENSMUSG00000040084)	2253	2185	2337	755	624	172	26.1871	25.8064	27.7431	8.80107	7.34436	2.41696	8.04445e-23	-2.11328	down
Mfap2(ENSMUSG00000060572)	2219	2735	2675	583	740	439	130.597	163.077	173.146	34.739	43.042	26.4851	8.7233e-23	-2.09993	down
Cacna2d2(ENSMUSG00000010066)	304	398	296	128	74	29	2.46813	3.25175	2.4448	1.03521	0.556686	0.239906	7.52541e-09	-2.09686	down
Hmgb2(ENSMUSG00000054717)	3793	3535	3823	1231	926	425	93.8683	88.6734	103.333	34.6964	22.7476	11.5227	1.60388e-23	-2.09626	down
Crabp1(ENSMUSG00000032291)	7093	7755	7587	2212	2600	422	514.669	569.393	605.895	164.357	191.088	33.8018	4.9047e-17	-2.08694	down
Msx1(ENSMUSG00000048450)	440	315	462	143	133	9	12.1332	8.92805	13.5414	3.99898	3.69323	0.273898	1.87366e-06	-2.08133	down
Mdk(ENSMUSG00000027239)	91	121	151	31	42	12	6.28522	8.40915	11.8766	2.10095	3.07905	0.938759	4.23425e-05	-2.08097	down
Lhx2(ENSMUSG00000000247)	164	130	122	75	23	0	3.51824	2.75705	3.03349	1.57748	0.490294	0	0.00015834	-2.07144	down
Zic3(ENSMUSG00000067860)	62	90	81	21	18	16	1.12602	2.88741	1.64745	0.413249	0.378828	0.316725	0.000361908	-2.06755	down
Mki67(ENSMUSG00000031004)	9928	9248	8678	3210	2695	683	35.2289	32.4998	31.128	11.3442	9.65001	2.54162	2.43179e-17	-2.06644	down
Atp2a3(ENSMUSG00000020788)	472	621	612	208	153	43	4.91421	6.48824	6.42393	2.16401	1.60209	0.469023	2.32399e-10	-2.06338	down
Mamstr(ENSMUSG00000042918)	97	103	112	29	29	16	1.95528	2.49556	3.24863	0.52479	0.51312	0.372498	0.000117142	-2.06152	down
Col25a1(ENSMUSG00000058897)	112	127	135	32	45	13	0.755743	0.869292	0.908896	0.219633	0.328528	0.0966704	4.79988e-05	-2.04182	down
Fanci(ENSMUSG00000039187)	278	264	285	82	86	31	3.0585	2.86026	3.12183	0.934651	1.00164	0.333655	1.10937e-08	-2.04138	down
Oip5(ENSMUSG00000072980)	136	143	119	34	37	25	10.1158	10.4948	8.99785	2.62384	2.80598	1.74347	3.24541e-05	-2.03719	down
Adgrb3(ENSMUSG00000033569)	51	105	79	36	17	4	0.475092	0.962947	0.730613	0.33764	0.162963	0.0681556	0.00454331	-2.02929	down
Prokr1(ENSMUSG00000049409)	29	42	36	8	11	7	0.37769	0.5008	0.516404	0.10586	0.146703	0.183448	0.00166802	-2.02665	down
Cass4(ENSMUSG00000074570)	101	141	127	38	38	14	1.28493	1.78739	1.78925	0.532594	0.501847	0.190817	6.14467e-05	-2.0218	down
Rad51c(ENSMUSG00000007646)	227	185	201	66	62	22	3.92932	3.09741	3.2025	1.06078	1.36897	0.432131	8.17076e-07	-2.01715	down
Tmem88(ENSMUSG00000045377)	59	95	79	15	17	25	2.2791	3.6714	3.22085	0.617723	0.661265	0.960886	0.000506058	-2.01507	down
Atp1b2(ENSMUSG00000041329)	86	65	81	14	38	5	1.65998	1.29439	1.71018	0.298663	0.7195	0.129249	0.000532877	-2.01352	down
Rtkn2(ENSMUSG00000037846)	94	70	97	29	18	17	1.50875	1.18346	1.50907	0.423141	0.29702	0.261875	0.000351723	-2.01232	down
Cdca3(ENSMUSG00000023505)	1028	870	930	269	259	167	33.9582	27.2371	29.4992	8.22512	9.27029	5.24686	9.71139e-19	-2.01012	down
Fam64a(ENSMUSG00000020808)	617	506	580	193	157	74	18.1513	15.3347	18.6656	6.22344	4.61659	2.29162	1.82696e-14	-1.99164	down
Fxyd1(ENSMUSG00000036570)	51	42	59	13	21	4	8.16517	6.75621	11.8294	2.25457	3.44208	1.40857	0.00152103	-1.9873	down
Kif14(ENSMUSG00000041498)	622	583	579	226	180	43	3.3821	3.14609	3.12465	1.25607	0.990074	0.23456	1.11894e-14	-1.97673	down
Insm1(ENSMUSG00000068154)	178	211	151	65	47	24	3.60639	4.49139	3.2837	1.36551	0.979699	0.567932	4.67876e-06	-1.97507	down
Knstrn(ENSMUSG00000027331)	1223	1100	1187	368	313	204	23.7801	21.6985	21.1062	6.01508	5.71185	3.91118	5.00388e-19	-1.97301	down
Ascl1(ENSMUSG00000020052)	105	171	116	49	41	9	2.22218	3.70242	2.59912	1.06416	0.877434	0.199308	0.00018907	-1.97198	down
Gramd2(ENSMUSG00000074259)	53	66	71	22	20	6	1.555	1.13875	1.07733	0.30863	0.459309	0.234944	0.00112408	-1.97107	down
Cenpp(ENSMUSG00000021391)	130	167	150	52	36	25	6.56259	8.26426	7.87681	2.72083	1.87034	1.24334	2.49263e-05	-1.96901	down
Prx(ENSMUSG00000053198)	1705	2318	2209	702	682	195	13.7757	18.8812	18.1105	5.7211	5.71486	1.7123	8.792e-10	-1.96706	down
Stmn1(ENSMUSG00000028832)	2576	2785	2772	746	833	481	122.81	133.654	139.173	35.9592	40.0628	24.2992	2.78811e-20	-1.9668	down
Sema5b(ENSMUSG00000052133)	353	447	467	161	139	22	3.66335	4.79479	5.11159	1.73406	1.45194	0.247124	3.72753e-08	-1.96289	down
Kif4(ENSMUSG00000034311)	880	972	956	339	289	87	7.69668	8.40329	8.26525	2.99845	2.55514	0.768801	1.44732e-17	-1.95975	down
Pcsk2(ENSMUSG00000027419)	35	62	60	18	16	6	0.773494	1.06541	1.39576	0.250805	0.42192	0.170904	0.00171235	-1.95857	down
Ntrk2(ENSMUSG00000055254)	78	45	69	19	25	5	0.58508	0.333601	0.537567	0.151858	0.17555	0.0323915	0.00120166	-1.95735	down
Nup210(ENSMUSG00000030091)	466	533	545	210	162	23	3.23441	4.1087	4.07816	1.45068	1.11597	0.159251	8.37232e-10	-1.9533	down
Prima1(ENSMUSG00000041669)	77	103	101	29	35	8	1.77897	2.3293	2.24014	0.569595	1.00037	0.11007	0.000406187	-1.95135	down
Pbk(ENSMUSG00000022033)	607	556	591	193	176	83	23.4208	21.0408	23.5267	8.30478	6.89957	3.03225	3.71715e-14	-1.94206	down
Begain(ENSMUSG00000040867)	272	351	310	83	92	66	3.93203	5.14351	5.03881	1.23632	1.36438	1.06893	8.04846e-09	-1.93814	down
Ace(ENSMUSG00000020681)	49	67	50	21	15	7	0.477644	0.648696	0.523825	0.209291	0.156219	0.0992672	0.00180538	-1.9345	down
Aunip(ENSMUSG00000078521)	87	86	81	20	22	24	3.36182	3.32839	3.30551	0.820257	0.873609	0.945429	0.000667768	-1.9288	down
St6galnac3(ENSMUSG00000052544)	46	53	58	13	18	10	1.24234	1.22404	1.03952	0.151905	0.129106	0.111585	0.00210231	-1.92283	down
Usp11(ENSMUSG00000031066)	579	573	548	169	179	96	8.10651	7.97264	7.68851	2.36835	2.50766	1.35458	1.10647e-13	-1.92271	down
Ticrr(ENSMUSG00000046591)	550	555	561	200	183	55	3.43187	3.43865	3.51711	1.24548	1.12738	0.332958	2.10244e-13	-1.91371	down
Pdzrn4(ENSMUSG00000036218)	96	106	87	32	32	12	1.03559	1.14688	0.937914	0.358354	0.350364	0.137328	0.000469007	-1.91332	down
Hcn4(ENSMUSG00000032338)	23	35	33	4	8	12	0.18224	0.274276	0.261884	0.0381103	0.0617787	0.0947421	0.00335737	-1.90647	down
Ttyh1(ENSMUSG00000030428)	650	810	808	231	270	99	13.7726	15.5167	16.131	4.08817	5.43543	1.80054	5.77483e-14	-1.90469	down
Ncapd2(ENSMUSG00000038252)	3937	3693	4009	1225	1373	484	38.8593	36.3933	40.0857	12.1424	13.6347	4.95229	7.73468e-20	-1.90338	down
Aspm(ENSMUSG00000033952)	1492	1365	1360	540	475	102	10.5578	7.92334	8.01148	3.19005	2.62387	0.758159	7.45783e-13	-1.90321	down
Cenpf(ENSMUSG00000026605)	2308	2259	2122	839	754	180	8.65558	8.30553	7.72998	3.20289	2.88865	1.23169	2.78423e-14	-1.90218	down
Pcsk9(ENSMUSG00000044254)	121	107	126	32	47	15	1.61852	1.44645	1.71212	0.438811	0.635082	0.214893	0.000201659	-1.89974	down
Tk1(ENSMUSG00000025574)	1172	1034	1164	427	318	153	45.137	40.0772	46.3862	16.7242	12.4299	6.24696	1.47244e-17	-1.89353	down
Ptn(ENSMUSG00000029838)	8773	10783	10374	3430	4049	574	317.544	385.63	376.608	126.719	150.195	20.5695	7.82231e-09	-1.88122	down
Espl1(ENSMUSG00000058290)	1145	1042	1189	417	412	80	8.38277	7.65684	8.79969	3.06226	3.02284	0.602799	1.05446e-11	-1.87971	down
Dpp6(ENSMUSG00000061576)	47	83	85	21	32	5	0.457116	0.839153	0.897641	0.220407	0.323697	0.0495804	0.00179546	-1.87756	down
Shcbp1(ENSMUSG00000022322)	530	542	564	193	171	77	14.5235	14.4546	15.2923	5.39556	4.80805	1.96668	6.89273e-13	-1.87713	down
Kntc1(ENSMUSG00000029414)	757	843	840	324	261	73	5.89555	6.03871	6.04452	2.37364	2.11672	0.90747	2.65507e-13	-1.87693	down
Parpbp(ENSMUSG00000035365)	353	378	324	101	117	67	5.75539	6.4504	6.55718	1.65899	2.3435	1.03936	3.16902e-09	-1.87403	down
Car9(ENSMUSG00000028463)	41	70	48	12	21	10	1.12246	1.88128	1.34588	0.34668	0.588236	0.324952	0.0027567	-1.87307	down
Ncapg(ENSMUSG00000015880)	1000	950	903	387	291	94	14.9469	13.8313	13.1645	5.86307	4.44489	1.32026	4.23758e-14	-1.87191	down
Fancd2(ENSMUSG00000034023)	416	434	383	129	149	56	4.15259	4.23734	3.7435	1.34556	1.66934	0.561261	2.00398e-10	-1.87068	down
Nuf2(ENSMUSG00000026683)	728	670	693	252	207	108	18.9605	16.2595	17.664	6.82556	5.61855	2.59169	1.08896e-14	-1.86838	down
Cdc25c(ENSMUSG00000044201)	234	248	194	102	62	20	6.82151	6.96265	5.66458	3.5696	1.80328	0.542085	1.69051e-06	-1.86329	down
Evx2(ENSMUSG00000001815)	62	50	64	34	14	0	0.938747	0.77564	0.929825	0.482207	0.194476	0	0.00253913	-1.86036	down
Hoxd13(ENSMUSG00000001819)	1108	781	880	515	235	7	28.8106	20.3159	23.1344	13.5171	6.21366	0.177083	0.000637379	-1.85717	down
Kif22(ENSMUSG00000030677)	1004	937	1122	392	318	133	21.7802	20.0573	24.457	8.31441	6.74407	2.91892	5.18875e-15	-1.84708	down
Spc24(ENSMUSG00000074476)	562	552	539	223	149	83	25.4193	24.3683	26.1522	8.45002	5.9401	3.24788	1.20315e-12	-1.84652	down
Depdc1a(ENSMUSG00000028175)	532	546	470	206	163	58	13.8634	13.8353	12.7993	5.28258	4.35334	1.40499	4.61142e-12	-1.84422	down
Olfml3(ENSMUSG00000027848)	3813	3991	4102	1433	1344	510	34.9502	36.4651	37.8575	13.0455	12.2656	4.49436	9.71139e-19	-1.84292	down
Kif11(ENSMUSG00000012443)	1997	1847	1952	776	639	187	21.1268	19.1562	20.6255	8.29959	6.8185	1.86288	4.31883e-14	-1.84141	down
Fam109b(ENSMUSG00000049687)	103	101	92	24	33	25	2.14406	2.12878	1.99016	0.537241	0.725324	0.529826	0.00069886	-1.83729	down
Kif15(ENSMUSG00000036768)	859	888	831	353	286	76	8.31767	7.97216	8.35688	3.43175	3.02984	1.48698	6.85599e-13	-1.83658	down
Brca1(ENSMUSG00000017146)	686	720	746	271	227	99	4.63471	4.78794	4.98339	1.82954	1.54496	0.650572	1.64652e-14	-1.83567	down
Fndc4(ENSMUSG00000038552)	621	491	563	187	173	106	16.4878	13.0867	15.6031	4.7404	4.24386	2.95874	1.37683e-12	-1.83121	down
Kif20a(ENSMUSG00000003779)	1929	1845	1950	752	606	236	25.2332	23.9539	25.4976	9.8514	7.89474	3.04697	2.26935e-17	-1.83028	down
Bard1(ENSMUSG00000026196)	240	221	220	76	55	59	2.57466	2.35698	2.35353	0.822051	0.600795	0.621954	2.38274e-06	-1.82609	down
Rmi2(ENSMUSG00000037991)	58	51	41	12	21	9	0.890302	0.791813	0.638676	0.199456	0.327466	0.131315	0.00390593	-1.82326	down
Wif1(ENSMUSG00000020218)	22	26	27	10	9	2	0.582403	0.676834	0.729944	0.285204	0.233367	0.0537104	0.00524373	-1.82298	down
Cenpa(ENSMUSG00000029177)	936	940	945	364	283	147	44.7407	39.908	45.4259	17.9237	12.5851	7.07502	1.26008e-15	-1.81455	down
Ckap2l(ENSMUSG00000048327)	1036	1033	1049	385	327	166	14.4933	14.3271	14.7361	5.39308	4.51666	2.21093	5.5195e-16	-1.81398	down
Rad54l(ENSMUSG00000028702)	266	263	286	117	85	28	5.02934	4.87771	5.45142	2.23191	1.58442	0.538844	3.83716e-07	-1.81108	down
Tnn(ENSMUSG00000026725)	1049	875	907	383	365	52	6.90861	5.74224	5.87801	2.573	2.58991	0.375027	7.37736e-08	-1.81025	down
Car10(ENSMUSG00000056158)	34	49	37	13	14	7	0.549993	0.747976	0.56982	0.236197	0.263699	0.103604	0.00516272	-1.8054	down
Comp(ENSMUSG00000031849)	86	88	108	45	31	4	1.58933	1.66421	2.05923	0.849734	0.604082	0.0823428	0.00105811	-1.80393	down
Syce2(ENSMUSG00000003824)	83	109	97	29	23	30	2.89221	3.7455	3.21157	1.02296	0.828042	0.985894	0.000970403	-1.80139	down
Troap(ENSMUSG00000032783)	311	228	312	119	98	25	6.9849	4.47445	7.32484	2.76653	2.69557	0.488849	1.80901e-06	-1.80039	down
Ryr3(ENSMUSG00000057378)	93	103	99	32	48	4	0.267858	0.292183	0.284357	0.0967077	0.141748	0.0117428	0.00093148	-1.80019	down
Cyp39a1(ENSMUSG00000023963)	263	267	237	75	77	66	5.30915	5.98544	4.42564	1.62586	1.79472	1.26497	9.21644e-07	-1.79992	down
Aldoc(ENSMUSG00000017390)	1527	1355	1519	581	475	196	23.2431	21.261	22.4991	8.68418	7.29639	3.2072	4.60359e-16	-1.79944	down
Nsl1(ENSMUSG00000062510)	185	216	246	77	60	47	4.20103	3.22569	3.12016	1.14409	1.17423	0.509795	5.57889e-06	-1.79884	down
Ptpro(ENSMUSG00000030223)	37	44	42	14	12	9	0.47175	0.457976	0.518907	0.217935	0.218358	0.172768	0.00524373	-1.79828	down
Sapcd2(ENSMUSG00000026955)	253	231	246	96	89	23	5.63469	5.22373	5.51248	1.86949	2.14099	0.652411	1.67314e-06	-1.7978	down
Cenpe(ENSMUSG00000045328)	2056	2103	2023	841	697	225	10.1116	9.96768	10.1354	4.11578	3.47274	1.0888	1.04919e-14	-1.79622	down
Sall1(ENSMUSG00000031665)	292	271	299	130	96	20	2.58428	2.40978	2.70954	1.1512	0.837331	0.175507	2.40922e-07	-1.79533	down
Cebpa(ENSMUSG00000034957)	537	448	506	183	155	88	10.6834	9.29402	10.7066	3.76599	3.10266	1.95109	3.04046e-11	-1.79284	down
Pola1(ENSMUSG00000006678)	1278	1508	1415	571	498	135	11.9396	13.7361	12.8873	5.38983	4.74902	1.18762	8.887e-11	-1.78926	down
B4galnt4(ENSMUSG00000055629)	652	681	726	284	217	89	7.56137	8.03509	8.66108	3.29807	2.51271	1.12025	1.20185e-13	-1.7889	down
Ldb2(ENSMUSG00000039706)	211	279	293	68	120	37	4.30337	5.53018	6.01821	1.38059	2.3617	0.706451	9.00018e-07	-1.78597	down
Rab27a(ENSMUSG00000032202)	243	503	373	133	117	72	4.31153	8.82958	6.73712	2.45042	2.08822	1.23873	0.00267696	-1.78248	down
Nrk(ENSMUSG00000052854)	977	992	889	373	390	63	7.31088	7.46806	6.91972	2.94113	2.76329	0.634079	4.6451e-09	-1.7779	down
Nusap1(ENSMUSG00000027306)	973	1057	1048	381	327	183	16.3797	17.3988	17.546	6.39896	5.41921	2.86895	2.33394e-15	-1.774	down
Pif1(ENSMUSG00000041064)	292	233	274	105	99	28	4.52829	5.36064	4.26582	1.81899	1.72942	0.557454	8.73029e-07	-1.77048	down
Slc22a3(ENSMUSG00000023828)	25	30	31	12	13	0	0.41589	0.490298	0.512629	0.210882	0.215888	0	0.00686737	-1.77009	down
Sgol1(ENSMUSG00000023940)	410	363	376	124	133	77	5.99089	5.2272	5.45809	1.83003	1.95144	1.04179	5.22303e-09	-1.76813	down
Top2a(ENSMUSG00000020914)	7206	7161	6976	2915	2566	729	62.1357	60.5229	59.3255	25.4907	22.5323	6.11139	3.25441e-13	-1.76747	down
Knl1(ENSMUSG00000027326)	1110	1127	1027	501	371	82	6.8795	6.80401	6.3381	3.21189	2.80309	0.468156	7.86219e-09	-1.76097	down
Arhgap19(ENSMUSG00000025154)	706	809	725	297	255	103	8.14724	9.16295	8.29651	3.46245	2.99043	1.13092	8.22459e-14	-1.75992	down
Recql4(ENSMUSG00000033762)	254	249	242	82	90	46	2.73611	2.70267	2.65028	0.892361	0.969964	0.518451	2.14919e-06	-1.75881	down
Mdga2(ENSMUSG00000034912)	65	91	59	28	29	6	0.565119	0.781283	0.515728	0.341819	0.27079	0.0498677	0.00312223	-1.75796	down
Aurkb(ENSMUSG00000020897)	927	894	891	353	291	150	23.9	23.2069	23.8231	9.2164	7.52057	3.96048	1.08777e-14	-1.75778	down
Gdf10(ENSMUSG00000021943)	58	42	53	7	33	5	1.14418	0.839178	1.09063	0.156532	0.651032	0.101651	0.00552358	-1.75438	down
Ercc6l(ENSMUSG00000051220)	555	556	524	214	187	79	5.566	5.44555	5.17287	2.15019	1.88262	0.730074	1.47924e-11	-1.75415	down
Melk(ENSMUSG00000035683)	601	549	563	226	199	78	10.832	9.87339	10.1907	4.10998	3.63592	1.41364	6.54649e-12	-1.75393	down
Cenpm(ENSMUSG00000068101)	147	171	155	59	63	17	6.74687	8.02847	7.63377	2.75836	2.86496	0.813248	0.000117142	-1.75341	down
Heyl(ENSMUSG00000032744)	62	62	69	16	35	6	0.658439	0.674068	0.753415	0.169227	0.375673	0.0598497	0.00412768	-1.74746	down
Vsnl1(ENSMUSG00000054459)	199	326	297	98	95	50	5.61597	9.17125	8.72996	2.76056	2.63126	1.32852	1.78031e-05	-1.74379	down
Hmmr(ENSMUSG00000020330)	1523	1519	1485	576	512	252	18.978	18.5029	18.0246	7.29289	6.45554	2.99227	1.26008e-15	-1.74208	down
Megf6(ENSMUSG00000057751)	943	804	926	282	417	93	7.12618	6.43181	7.25169	2.10735	3.26645	0.702653	5.73186e-09	-1.74207	down
Cdh7(ENSMUSG00000026312)	40	64	48	30	12	3	1.18476	1.10937	0.782582	0.42192	0.276835	0.10119	0.00584723	-1.74159	down
Mutyh(ENSMUSG00000028687)	58	82	83	25	22	19	3.17632	3.04882	2.66601	0.848321	0.697907	0.620841	0.0031275	-1.7412	down
Rad51ap1(ENSMUSG00000030346)	247	284	252	94	86	52	6.85601	7.54148	6.86832	2.81176	2.37698	1.42218	1.59497e-06	-1.7404	down
Kazald1(ENSMUSG00000025213)	471	379	463	169	114	106	21.0314	17.1198	21.3931	7.46363	4.68407	4.84144	9.16246e-10	-1.73957	down
Mis18bp1(ENSMUSG00000047534)	606	623	582	237	219	82	7.91732	7.99624	7.46456	3.10456	2.86703	1.04126	3.86988e-12	-1.73727	down
Dlgap5(ENSMUSG00000037544)	858	736	788	316	294	99	11.9792	10.4069	11.1518	4.44943	4.92243	1.62089	2.10502e-12	-1.73457	down
Cdc25b(ENSMUSG00000027330)	1892	1774	1931	754	622	300	33.2243	31.1556	34.2492	13.2485	10.9323	5.31416	1.42002e-15	-1.72529	down
Spon2(ENSMUSG00000037379)	1130	1371	1357	481	448	229	27.5362	33.4749	32.6062	11.3975	10.1839	6.82779	4.17392e-15	-1.72187	down
Ttk(ENSMUSG00000038379)	555	629	601	238	211	87	9.93412	11.1475	10.8747	4.34823	3.82279	1.49371	7.38888e-12	-1.72157	down
Esco2(ENSMUSG00000022034)	418	442	408	178	149	54	8.23668	8.49395	8.00532	3.5667	2.97918	0.963862	2.51312e-09	-1.72078	down
Ctnna2(ENSMUSG00000063063)	95	151	133	30	51	33	1.15112	1.94698	1.65492	0.37421	0.599969	0.383169	0.000539722	-1.71882	down
Fbln1(ENSMUSG00000006369)	2652	2410	2694	919	933	484	55.2024	50.2325	57.7167	19.2307	19.1466	10.1167	1.07404e-15	-1.717	down
Ntn5(ENSMUSG00000070564)	40	57	62	30	15	3	1.16105	1.59235	1.83004	1.00944	0.37147	0.118102	0.0063984	-1.71354	down
Gins1(ENSMUSG00000027454)	178	162	208	63	71	32	9.7945	8.88393	12.3588	3.63571	3.96369	1.77861	6.16004e-05	-1.70889	down
Slc15a2(ENSMUSG00000022899)	166	144	112	39	60	29	1.55293	1.53705	1.07979	0.51519	0.553524	0.355715	0.000336625	-1.70758	down
Dscc1(ENSMUSG00000022422)	51	73	84	44	9	10	1.983	2.79906	3.22853	1.7476	0.367063	0.411307	0.00732442	-1.70691	down
Pcsk1n(ENSMUSG00000039278)	36	71	57	23	15	12	1.00102	1.99937	1.65334	0.662053	0.420165	0.348554	0.00662288	-1.69846	down
Cdca7(ENSMUSG00000055612)	1010	1177	1157	433	364	227	20.9978	24.3603	24.3859	9.10793	7.66356	4.81649	1.75774e-14	-1.69267	down
Hey1(ENSMUSG00000040289)	128	113	144	60	36	22	3.22193	2.76925	3.73189	1.59537	0.929911	0.568763	0.000607491	-1.69107	down
Hoxa10(ENSMUSG00000000938)	873	802	838	368	285	118	27.1462	23.5761	27.4513	10.999	9.89831	3.73578	1.64536e-13	-1.69043	down
Pclaf(ENSMUSG00000040204)	1933	1671	1551	661	611	312	58.3768	49.4707	46.7404	20.3607	18.8122	8.62082	1.22196e-13	-1.68825	down
Ccnb1(ENSMUSG00000041431)	2001	1948	2067	847	743	259	48.3648	46.3039	49.6419	20.6983	18.1787	5.8806	1.68615e-13	-1.68816	down
Gas2(ENSMUSG00000030498)	1328	1042	1121	429	437	208	35.0687	31.4087	31.2034	12.6948	12.7498	5.13161	4.57178e-12	-1.6866	down
A230050P20Rik(ENSMUSG00000038884)	146	122	106	38	39	38	2.40533	2.26605	1.92868	0.716274	0.737343	0.690145	0.000722191	-1.68627	down
Fam65c(ENSMUSG00000074577)	241	199	200	60	46	91	5.61455	4.30378	3.65588	1.32869	0.644567	2.05208	2.18291e-05	-1.68314	down
D430019H16Rik(ENSMUSG00000094910)	77	57	67	17	30	15	0.617805	0.459603	0.541657	0.142627	0.24287	0.116936	0.00538379	-1.68312	down
Ube2c(ENSMUSG00000001403)	1374	1343	1321	542	463	242	82.9604	82.6035	84.2575	32.6973	27.5575	14.8905	1.30105e-14	-1.68083	down
Slfn9(ENSMUSG00000069793)	532	560	569	191	165	157	4.44007	4.62164	4.97026	1.74917	1.59987	1.01983	6.6865e-11	-1.67965	down
Iqgap3(ENSMUSG00000028068)	780	795	868	338	299	119	5.79864	5.92748	6.48724	2.67961	2.2168	1.09884	3.11488e-13	-1.67812	down
Rdm1(ENSMUSG00000010362)	232	127	205	51	64	60	12.8214	7.01221	12.072	2.90387	3.58116	3.48409	0.000265918	-1.67306	down
Polq(ENSMUSG00000034206)	326	327	293	113	124	57	1.89028	1.84282	1.62958	0.649193	0.760072	0.314163	4.35789e-07	-1.67214	down
Mcm10(ENSMUSG00000026669)	509	510	573	216	174	105	5.74781	5.77245	6.59577	2.44365	1.90843	1.15591	1.66646e-10	-1.67062	down
Foxo6(ENSMUSG00000052135)	46	49	56	26	14	7	0.917719	1.01017	1.20234	0.545852	0.283723	0.16748	0.00854038	-1.66896	down
Cdca2(ENSMUSG00000048922)	868	724	781	332	278	129	12.6986	9.85318	11.0951	5.13219	4.50683	1.65591	6.85599e-13	-1.66885	down
Mcm5(ENSMUSG00000005410)	1829	1800	2038	787	693	285	31.449	30.741	35.2101	13.5859	12.0397	5.02913	9.4923e-14	-1.66878	down
Scara3(ENSMUSG00000034463)	2253	2414	2581	881	858	519	28.7052	30.8276	33.1794	11.1584	10.821	8.01022	6.84386e-15	-1.66796	down
Dpysl5(ENSMUSG00000029168)	222	150	177	124	33	14	1.97931	1.34721	1.62084	1.09741	0.303984	0.128643	0.00838845	-1.66767	down
Chaf1b(ENSMUSG00000022945)	447	499	561	202	159	109	10.8772	13.0343	14.5854	5.77393	4.1461	2.68187	4.43296e-10	-1.66597	down
Clspn(ENSMUSG00000042489)	716	658	703	319	222	107	5.34047	4.85027	5.53224	2.41291	1.70414	0.876502	3.14791e-12	-1.66597	down
Birc5(ENSMUSG00000017716)	877	796	897	346	309	149	49.852	45.2541	53.2507	19.7307	17.6959	8.561	3.10881e-13	-1.66222	down
Pole(ENSMUSG00000007080)	877	874	898	379	322	130	6.45783	6.11948	6.14274	3.01599	2.17823	2.10147	2.71048e-13	-1.65845	down
Nek2(ENSMUSG00000026622)	565	516	489	205	203	85	8.86953	8.05846	7.62913	3.26096	3.26574	1.37678	2.83175e-10	-1.65724	down
Tbx4(ENSMUSG00000000094)	517	452	523	240	164	65	8.11393	7.16153	8.42757	3.70472	2.52788	0.980397	5.67694e-09	-1.65527	down
Klhl29(ENSMUSG00000020627)	313	298	359	104	135	66	2.50418	1.99533	2.69088	0.738775	0.899513	0.494914	4.09975e-07	-1.65511	down
Tril(ENSMUSG00000043496)	1314	1462	1435	701	542	83	12.8033	14.4835	14.3527	6.91193	5.25692	0.820725	3.32514e-06	-1.65365	down
Gsg2(ENSMUSG00000050107)	243	218	235	97	75	47	4.11356	3.70483	4.02917	1.66238	1.267	0.798587	1.51637e-05	-1.65344	down
Cdc45(ENSMUSG00000000028)	407	389	420	181	119	83	9.80904	9.19668	10.6148	4.49094	2.85275	2.22841	1.78081e-08	-1.65172	down
Uhrf1(ENSMUSG00000001228)	2040	1817	1892	796	692	325	27.0687	23.958	25.2157	10.5917	10.153	4.53513	1.72326e-14	-1.65073	down
Dpp10(ENSMUSG00000036815)	113	100	145	51	51	11	1.34972	1.07156	1.69908	0.523223	0.423474	0.0373322	0.00115895	-1.65012	down
Hirip3(ENSMUSG00000042606)	917	831	864	335	305	184	13.2356	11.2579	12.5706	4.75197	4.74288	2.60107	3.85705e-13	-1.64992	down
BC030867(ENSMUSG00000034773)	177	154	176	47	61	52	3.15732	2.77756	3.25122	0.891727	1.11182	1.0007	0.000183523	-1.6489	down
Pkmyt1(ENSMUSG00000023908)	299	240	304	124	87	56	8.39022	6.9023	8.63752	3.35749	2.23717	1.52591	2.49483e-06	-1.64378	down
Syne4(ENSMUSG00000019737)	106	72	83	33	34	16	3.62118	2.39423	2.63606	0.805183	2.90512	0.401717	0.00388787	-1.63887	down
Exo1(ENSMUSG00000039748)	388	440	439	159	155	89	4.99794	7.17333	7.16545	2.66945	2.39446	1.13539	1.26205e-08	-1.63811	down
Tbx5(ENSMUSG00000018263)	333	211	262	119	93	45	5.10067	2.46619	3.7824	1.40307	1.13653	0.655421	7.43739e-05	-1.6347	down
Plk1(ENSMUSG00000030867)	1491	1153	1388	615	514	161	32.9979	25.3102	31.0682	13.4667	10.9917	3.61163	5.2699e-07	-1.63028	down
Sgol2a(ENSMUSG00000026039)	659	656	588	296	238	75	6.56342	6.40306	5.77721	2.98046	2.3925	0.701185	6.079e-09	-1.63	down
Ndufa4l2(ENSMUSG00000040280)	264	311	294	94	99	85	16.9895	20.2514	21.0654	6.24177	6.33337	5.67561	2.16867e-06	-1.62918	down
Unc5d(ENSMUSG00000063626)	155	187	157	79	62	19	1.04491	1.28898	0.988886	0.530434	0.414143	0.133565	0.000244196	-1.62717	down
Slc43a3(ENSMUSG00000027074)	353	546	459	159	141	135	8.52791	13.1552	11.7721	4.80793	3.73495	3.13115	3.06042e-07	-1.62703	down
Hr(ENSMUSG00000022096)	432	544	501	207	189	78	3.18001	4.06543	3.82197	1.54443	1.39701	0.610459	1.55984e-09	-1.62568	down
Necab3(ENSMUSG00000027489)	70	114	115	49	32	15	2.26886	3.47633	3.6115	1.4951	0.980607	0.475215	0.00279127	-1.62436	down
Kcnk5(ENSMUSG00000023243)	135	201	179	87	66	13	1.89918	2.82159	2.54824	1.28584	0.924405	0.190505	0.000519803	-1.61975	down
Ndc80(ENSMUSG00000024056)	581	539	549	249	200	89	12.0574	11.0581	11.551	5.284	4.23263	1.88036	2.66664e-10	-1.6191	down
Kif20b(ENSMUSG00000024795)	1042	1051	889	487	362	113	8.29245	8.19602	6.87744	3.93058	2.91112	0.871963	2.76524e-07	-1.61836	down
Lrr1(ENSMUSG00000034883)	53	56	77	22	19	19	2.83669	3.2303	5.26309	1.17261	1.2448	1.17846	0.00858585	-1.61653	down
Brip1(ENSMUSG00000034329)	253	277	234	111	86	50	2.42002	2.41335	2.23204	0.987791	1.0689	0.358478	1.01501e-05	-1.61457	down
Peli3(ENSMUSG00000024901)	281	258	263	110	99	51	3.16726	3.71615	3.03784	1.20196	1.27025	0.57097	6.60994e-06	-1.6108	down
Itga2(ENSMUSG00000015533)	85	91	80	35	21	27	0.619851	0.652275	0.577591	0.286773	0.15519	0.181869	0.00478879	-1.60907	down
Stil(ENSMUSG00000028718)	407	397	351	165	133	77	4.1974	3.96755	3.84259	1.74568	1.45024	1.01006	8.45777e-08	-1.60848	down
Cit(ENSMUSG00000029516)	695	601	685	310	202	132	4.53638	2.83513	4.78318	2.53188	1.16918	1.19093	3.04046e-11	-1.60617	down
Lig1(ENSMUSG00000056394)	1579	1659	1762	705	571	351	20.4407	21.2047	23.0218	9.03445	7.31942	4.76562	1.0317e-13	-1.605	down
Ube2t(ENSMUSG00000026429)	140	153	164	72	47	30	7.48204	8.65163	9.11974	3.81613	2.52251	1.56307	0.00050141	-1.60194	down
Lmnb1(ENSMUSG00000024590)	3840	3659	3571	1778	1470	370	66.0059	63.4624	61.1873	31.0263	26.0088	7.64831	8.52345e-08	-1.5998	down
Cdc20(ENSMUSG00000006398)	2166	1976	2325	913	863	338	57.7236	52.9429	63.4191	24.635	23.077	9.55644	2.00876e-11	-1.59911	down
Nme3(ENSMUSG00000073435)	115	110	136	42	37	39	12.5471	12.196	16.1731	4.80145	4.16609	4.62	0.00161894	-1.59752	down
Ccna2(ENSMUSG00000027715)	2467	2230	2241	1016	830	424	49.8897	44.6249	45.1614	20.5965	16.9893	8.05102	8.22459e-14	-1.59749	down
Atp8b1(ENSMUSG00000039529)	214	186	195	94	77	24	1.72777	1.48009	1.55821	0.767553	0.629222	0.189003	0.000102181	-1.59562	down
Elf3(ENSMUSG00000003051)	118	103	93	41	47	15	2.70349	2.35094	2.15807	0.984354	1.06328	0.358695	0.00287468	-1.5948	down
Mcm6(ENSMUSG00000026355)	2787	3046	3008	1256	1181	462	45.7656	49.7364	50.3268	20.8661	19.6362	7.71625	4.16756e-13	-1.59471	down
C330027C09Rik(ENSMUSG00000033031)	1230	1245	1138	520	436	238	20.2456	19.9328	18.2263	8.68735	7.33246	3.54453	4.66579e-13	-1.58302	down
Pold1(ENSMUSG00000038644)	1111	1082	1121	426	466	204	15.7799	15.6075	16.403	6.06594	6.63165	3.15776	6.8616e-13	-1.5824	down
Nrarp(ENSMUSG00000078202)	289	318	262	144	84	60	6.8965	7.75852	6.50968	3.47876	2.0235	1.50968	4.37456e-06	-1.57834	down
Fuz(ENSMUSG00000011658)	320	327	393	112	120	113	14.3635	13.439	16.3563	4.73175	4.44993	4.14664	5.66764e-07	-1.5765	down
Depdc1b(ENSMUSG00000021697)	138	101	101	62	30	21	2.86006	2.19232	2.23669	1.3961	0.678012	0.461981	0.00244824	-1.5742	down
Efnb3(ENSMUSG00000003934)	86	103	90	33	40	20	1.22557	1.45291	1.33283	0.44244	0.594041	0.325617	0.00479087	-1.57098	down
Kctd12(ENSMUSG00000098557)	5439	6543	5656	2262	2214	1415	59.4991	71.093	62.1424	25.0001	24.5961	14.5799	1.64652e-14	-1.56757	down
Khk(ENSMUSG00000029162)	155	217	209	53	44	97	6.15851	9.53026	9.21416	2.16669	1.90695	4.3477	0.00015678	-1.5653	down
Pi16(ENSMUSG00000024011)	803	927	987	504	290	116	15.3735	18.9909	19.2567	8.88765	5.59701	2.05671	1.12137e-05	-1.56352	down
Prim1(ENSMUSG00000025395)	400	434	488	198	165	81	14.6334	15.6127	18.3259	7.40223	6.12822	2.90682	3.05083e-08	-1.55964	down
Tpx2(ENSMUSG00000027469)	2411	2395	2444	1090	951	397	27.206	27.1368	27.9914	12.4708	11.0094	4.31348	2.84599e-13	-1.5582	down
Xkr5(ENSMUSG00000039814)	138	144	160	51	52	46	2.20808	2.33408	2.64824	0.828142	0.839228	0.739255	0.000866693	-1.55349	down
Prr11(ENSMUSG00000020493)	772	731	722	330	287	135	11.5317	10.7301	10.8232	4.94727	4.25223	1.80934	3.46598e-11	-1.55082	down
Ung(ENSMUSG00000029591)	234	232	253	106	83	54	6.26372	6.34191	7.03454	2.93212	2.26146	1.5612	3.72394e-05	-1.55022	down
Kif23(ENSMUSG00000032254)	1160	1084	1125	501	469	170	15.7706	15.2291	15.4298	6.90347	6.42774	2.34661	3.81709e-11	-1.54946	down
Itih5(ENSMUSG00000025780)	245	386	347	75	85	171	1.44574	2.24881	2.03511	0.445782	0.501841	0.961752	0.000253262	-1.54599	down
Eepd1(ENSMUSG00000036611)	106	65	106	37	42	15	1.70322	1.06105	1.7328	0.610956	0.690131	0.251443	0.0056586	-1.54537	down
Aurka(ENSMUSG00000027496)	1061	1134	1212	510	459	190	26.5239	28.417	31.1832	12.8171	11.3854	4.78157	3.03593e-11	-1.54151	down
C4b(ENSMUSG00000073418)	172	154	170	61	84	24	1.45081	1.30529	1.45675	0.520095	0.707296	0.206276	0.000532877	-1.54016	down
Shmt1(ENSMUSG00000020534)	690	649	708	290	278	130	12.5969	12.0989	13.3112	5.33893	5.1251	2.35073	1.29519e-10	-1.53804	down
Fbxo5(ENSMUSG00000019773)	328	319	366	129	139	78	10.2485	9.63005	11.6441	4.21432	4.2327	2.47725	1.49893e-06	-1.53539	down
Ncapg2(ENSMUSG00000042029)	1220	1185	1142	515	461	237	10.5464	10.05	9.53022	4.48498	4.04426	1.92836	2.54886e-12	-1.53375	down
Dtl(ENSMUSG00000037474)	795	809	758	357	303	148	11.0809	11.0419	10.4732	5.00629	4.245	1.89755	3.14278e-11	-1.53334	down
Chrdl1(ENSMUSG00000031283)	181	149	158	65	85	18	2.7272	2.24797	2.28206	0.952406	1.23341	0.230437	0.000655398	-1.52559	down
Tbc1d4(ENSMUSG00000033083)	461	546	521	276	197	53	3.56099	4.13552	3.9592	2.11026	1.54521	0.455049	1.74632e-05	-1.52461	down
E2f7(ENSMUSG00000020185)	443	450	390	208	156	78	3.94188	3.96506	3.48676	1.94562	1.36963	0.783564	9.54218e-08	-1.52309	down
Plk4(ENSMUSG00000025758)	731	694	665	319	267	135	11.2216	10.4614	10.0403	5.61933	4.34793	1.95395	1.60398e-10	-1.52114	down
Ccdc18(ENSMUSG00000056531)	197	214	197	83	86	41	1.92922	2.03066	1.91337	0.892986	0.982883	0.429607	0.000183523	-1.51963	down
Bub1(ENSMUSG00000027379)	804	866	909	404	322	167	12.4555	13.0147	13.7023	6.30313	5.02895	2.38258	2.64422e-11	-1.51558	down
Wdhd1(ENSMUSG00000037572)	753	762	721	324	320	131	8.7065	8.76336	8.19095	3.76679	3.87691	1.50785	9.34864e-11	-1.51477	down
Lmx1b(ENSMUSG00000038765)	269	156	207	120	64	35	2.2653	1.37663	1.79391	0.992248	0.509331	0.303726	0.00501313	-1.51421	down
Kcnh2(ENSMUSG00000038319)	244	205	222	85	97	51	3.36961	2.86685	3.17935	1.21866	1.34218	0.764814	9.92181e-05	-1.51185	down
Pipox(ENSMUSG00000017453)	217	297	262	114	108	48	5.05472	6.93538	6.40369	2.64516	2.50227	1.13303	3.19325e-05	-1.50901	down
Cdca8(ENSMUSG00000028873)	870	831	976	405	343	186	24.7618	23.5671	28.3384	11.8469	9.798	5.55546	2.80817e-11	-1.50457	down
Cenpn(ENSMUSG00000031756)	255	256	268	113	100	60	9.53582	9.16034	9.89337	3.99794	3.42817	1.95311	3.48167e-05	-1.49814	down
Kif18a(ENSMUSG00000027115)	312	288	260	141	117	44	5.03871	4.54097	4.12038	2.32149	1.90477	0.653997	1.4875e-05	-1.49591	down
Eme1(ENSMUSG00000039055)	171	149	186	78	68	32	3.09379	2.68687	3.42073	1.42466	1.23308	0.603142	0.00069606	-1.49292	down
Nemp1(ENSMUSG00000040195)	395	471	383	186	139	115	4.92098	5.80367	4.80397	2.53962	1.60745	1.3582	2.50297e-07	-1.49014	down
Krt8(ENSMUSG00000049382)	637	598	622	379	261	15	15.2493	14.3755	15.1447	9.12027	6.28104	0.397055	0.00149151	-1.49012	down
Smc2(ENSMUSG00000028312)	3037	3067	2882	1343	1256	583	28.231	27.8529	25.9826	12.6564	11.9291	5.24508	2.01789e-12	-1.48366	down
Sparcl1(ENSMUSG00000029309)	84	103	123	60	44	6	1.12352	1.3854	1.63955	0.778695	0.59373	0.0836077	0.00601368	-1.48109	down
Frem1(ENSMUSG00000059049)	445	548	433	189	254	64	2.21808	2.68004	2.13256	0.963756	1.29175	0.307468	4.06624e-05	-1.47901	down
Dact1(ENSMUSG00000044548)	528	697	592	241	233	172	7.34223	9.72071	8.33275	3.33811	3.24548	2.53217	2.60972e-09	-1.47715	down
Fgfr3(ENSMUSG00000054252)	413	445	398	226	205	17	4.93346	5.60977	5.88952	3.0775	2.46125	0.211648	0.000594551	-1.47443	down
Slc43a1(ENSMUSG00000027075)	141	131	128	52	71	20	4.08986	4.01773	4.8173	1.45856	2.02377	0.506966	0.00263245	-1.47092	down
Pnpla3(ENSMUSG00000041653)	131	153	135	67	47	36	1.55192	1.78825	1.56556	0.776906	0.543876	0.407744	0.00218731	-1.46696	down
Wnt2(ENSMUSG00000010797)	268	416	402	181	156	53	5.94338	9.26683	8.99689	4.05588	3.5424	1.20546	0.00107987	-1.46348	down
Ska3(ENSMUSG00000021965)	307	338	377	164	134	69	7.39699	8.03381	9.10496	3.99437	3.24789	1.58221	4.0193e-06	-1.46302	down
Fignl1(ENSMUSG00000035455)	444	504	494	229	204	88	9.09777	10.0769	10.0339	4.79188	4.19148	1.71174	8.07063e-08	-1.45459	down
Pole2(ENSMUSG00000020974)	199	220	212	80	90	58	7.1448	7.79006	7.91941	2.91891	3.24525	2.00671	0.000265322	-1.45409	down
Pmf1(ENSMUSG00000028066)	533	516	586	230	242	119	28.3579	27.4049	33.1964	12.1895	12.7491	6.50124	1.67945e-08	-1.45385	down
H1fx(ENSMUSG00000044927)	1048	913	890	403	375	255	52.7332	48.605	48.3037	20.8647	19.4775	16.478	9.73967e-11	-1.45	down
Adamts17(ENSMUSG00000058145)	236	182	257	111	120	14	1.97832	1.28288	2.82394	2.00223	2.70952	0.101868	0.00291306	-1.44919	down
Bmp2(ENSMUSG00000027358)	135	99	119	50	47	31	1.95096	1.44218	1.74503	0.743763	0.692144	0.465012	0.00481309	-1.44886	down
Timeless(ENSMUSG00000039994)	707	712	792	306	316	180	6.79562	6.85572	7.92113	2.96382	3.0897	1.869	6.42346e-10	-1.44858	down
Racgap1(ENSMUSG00000023015)	2151	1969	2061	1007	894	344	36.2865	34.5491	34.4561	16.3773	14.7465	5.57933	5.99785e-09	-1.44717	down
Tacc3(ENSMUSG00000037313)	1478	1416	1554	670	610	340	36.4346	34.6295	37.7061	16.1026	14.7839	7.66247	2.91868e-11	-1.44269	down
Hmgn2(ENSMUSG00000003038)	4927	4484	4546	1940	2117	1039	212.73	192.547	201.945	85.9825	93.1546	44.9699	2.80285e-12	-1.4395	down
Zfp395(ENSMUSG00000034522)	1111	1072	1169	456	459	309	13.2962	12.9657	14.423	5.42653	5.40322	3.61613	6.6865e-11	-1.43872	down
Nrm(ENSMUSG00000059791)	388	402	385	155	166	109	17.5871	18.2424	18.6179	8.07771	7.62527	4.96021	1.32576e-06	-1.43571	down
Gabrb2(ENSMUSG00000007653)	267	386	354	168	152	49	2.20975	3.06955	3.21101	1.37416	1.54861	0.355585	0.000312349	-1.43455	down
Cep55(ENSMUSG00000024989)	390	384	359	180	140	95	7.74495	7.48845	6.99447	3.5696	2.78591	1.91077	2.01593e-06	-1.43421	down
Cenpu(ENSMUSG00000031629)	103	87	102	43	37	27	4.74228	6.91376	2.91173	6.10716	0.651433	1.61253	0.0092808	-1.43343	down
Plekha6(ENSMUSG00000041757)	1611	2238	2014	991	817	343	10.495	13.5049	12.3958	5.97779	6.0048	2.07431	3.28972e-05	-1.43246	down
Erg(ENSMUSG00000040732)	305	218	228	111	134	32	4.01917	2.94971	3.274	1.77306	1.81571	0.545102	0.00105406	-1.42596	down
Prc1(ENSMUSG00000038943)	1431	1249	1352	666	581	241	24.3793	22.1296	23.1967	11.919	9.38619	4.13479	1.69883e-08	-1.42406	down
Dll1(ENSMUSG00000014773)	121	132	129	69	53	19	1.55753	1.71096	1.67957	0.893089	0.688283	0.256327	0.00430854	-1.42383	down
Traip(ENSMUSG00000032586)	266	176	239	103	81	68	4.53765	2.99927	4.30199	1.78068	1.38888	1.18271	0.000227259	-1.41902	down
Cdk1(ENSMUSG00000019942)	1659	1613	1574	732	664	400	60.7172	59.3109	56.3969	26.3156	25.728	14.7581	5.8738e-11	-1.41751	down
Ncaph(ENSMUSG00000034906)	1237	1193	1173	562	518	259	20.9343	20.0611	20.126	9.6081	8.76743	4.38545	1.16563e-10	-1.41382	down
Rfc4(ENSMUSG00000022881)	416	434	490	216	184	98	20.0792	20.5184	23.8461	11.1869	9.26386	4.6616	4.30358e-07	-1.41349	down
E2f8(ENSMUSG00000046179)	337	297	302	146	125	77	4.02824	3.53218	3.65563	1.84038	1.50201	0.911169	1.93881e-05	-1.41286	down
Haus5(ENSMUSG00000078762)	284	305	364	130	153	72	5.70407	6.14442	7.49231	2.64808	3.09105	1.52561	1.72107e-05	-1.41052	down
Cenpl(ENSMUSG00000026708)	274	252	307	140	98	73	6.89308	6.01574	7.0459	3.2526	2.47456	1.59081	5.94343e-05	-1.40625	down
Gas1(ENSMUSG00000052957)	7007	6089	6296	3143	2539	1571	145.596	130.26	136.571	66.4996	53.9337	36.4152	4.70167e-12	-1.40419	down
Hmgb3(ENSMUSG00000015217)	1380	1326	1285	633	636	225	44.8969	42.6158	41.5347	20.8788	21.0356	7.39326	2.88221e-08	-1.40389	down
Rps6ka6(ENSMUSG00000025665)	329	384	334	186	158	48	5.49557	5.56495	4.87003	2.85636	2.55013	0.728635	2.13027e-05	-1.40363	down
Nmral1(ENSMUSG00000063445)	367	412	455	177	187	99	13.3935	16.255	17.0439	6.42115	6.91282	3.72764	1.41289e-06	-1.3999	down
Nasp(ENSMUSG00000028693)	2328	2512	2365	1104	1131	471	51.0908	53.7485	50.3582	24.9512	25.9547	11.1393	1.92936e-10	-1.39895	down
Diaph3(ENSMUSG00000022021)	793	761	793	440	308	135	8.42275	8.10095	8.34216	4.75178	3.3467	1.38046	5.88471e-07	-1.39598	down
Actn3(ENSMUSG00000006457)	95	165	133	67	59	22	1.34555	2.36201	1.92212	0.964712	0.835833	0.341762	0.0059386	-1.39498	down
Ppargc1b(ENSMUSG00000033871)	105	116	108	61	39	24	0.642744	0.635486	0.679186	0.341632	0.307214	0.134678	0.00842442	-1.39295	down
Incenp(ENSMUSG00000024660)	1931	1888	1965	872	876	433	21.4059	21.1776	22.0079	9.71108	9.81177	5.32729	1.05997e-10	-1.39289	down
Fras1(ENSMUSG00000034687)	964	1549	1155	651	532	201	2.74939	4.39906	3.29209	1.8537	1.509	0.573611	0.00338437	-1.39219	down
Sema6c(ENSMUSG00000038777)	268	282	257	97	117	91	4.69467	4.28225	4.06891	1.58336	1.72566	1.5522	9.49098e-05	-1.389	down
Cpxm2(ENSMUSG00000030862)	399	402	445	231	187	56	5.49208	5.71712	6.47177	3.14996	2.47783	1.06869	2.96441e-05	-1.38045	down
Trip13(ENSMUSG00000021569)	408	440	453	205	205	85	7.12103	7.5475	7.74693	3.61851	3.65294	1.39839	1.11627e-06	-1.38014	down
Col8a2(ENSMUSG00000056174)	339	304	359	115	214	53	3.40328	3.11418	3.69108	1.17724	2.19217	0.547328	0.000275527	-1.37853	down
Syne2(ENSMUSG00000063450)	3861	4344	4025	2292	1676	691	13.6485	13.6116	15.9593	7.43744	4.9038	3.55768	2.87695e-06	-1.37812	down
Cdkn1c(ENSMUSG00000037664)	3476	4194	4125	1853	2417	229	90.0437	111.212	114.279	49.7801	63.9121	8.09604	0.00324086	-1.37809	down
Fam83d(ENSMUSG00000027654)	597	495	550	252	254	122	14.1546	11.8381	13.1264	6.02101	6.04032	3.08134	9.54218e-08	-1.3725	down
Ints6l(ENSMUSG00000035967)	550	460	470	234	194	138	5.78923	4.92018	5.43826	2.4985	2.10745	1.73955	3.07536e-07	-1.37193	down
Selenbp1(ENSMUSG00000068874)	154	149	180	53	89	43	4.4796	4.30845	5.44481	1.58121	2.58806	1.28488	0.00242288	-1.37064	down
Alg13(ENSMUSG00000041718)	931	1066	928	512	367	241	17.4811	17.1402	15.3627	9.09033	7.11955	4.26104	9.283e-10	-1.37017	down
Kif18b(ENSMUSG00000051378)	673	569	663	330	272	130	8.75815	7.47713	8.89477	4.26596	3.46001	1.7041	1.27435e-07	-1.36554	down
Cep128(ENSMUSG00000061533)	362	359	288	145	155	89	3.1016	3.03096	2.42325	1.27398	2.10356	0.792379	1.97642e-05	-1.36093	down
Mfsd13a(ENSMUSG00000025227)	212	201	200	88	60	88	6.97041	5.51253	5.89798	2.41466	2.61612	2.50766	0.000740688	-1.36092	down
Dcc(ENSMUSG00000060534)	105	137	108	64	52	19	0.760703	0.946536	0.776974	0.478736	0.353922	0.127453	0.00856156	-1.36049	down
Sncaip(ENSMUSG00000024534)	158	154	170	86	59	41	1.83719	1.79568	1.93639	0.988592	0.667027	0.476764	0.00264076	-1.35873	down
Gabra1(ENSMUSG00000010803)	284	449	343	193	170	53	3.97354	6.94727	4.74404	2.77126	2.40078	0.668886	0.00483203	-1.35733	down
Efna2(ENSMUSG00000003070)	279	193	241	109	114	53	6.81218	4.85338	6.16329	2.69377	2.75944	1.36414	0.000324136	-1.35519	down
Mroh2a(ENSMUSG00000079429)	121	121	104	43	54	37	0.797182	1.08817	0.625142	0.259803	0.324482	0.220812	0.009176	-1.35412	down
Gas2l3(ENSMUSG00000074802)	582	542	511	247	256	132	5.08886	4.64477	4.62105	2.15884	2.27259	1.16419	1.62572e-07	-1.35035	down
E2f2(ENSMUSG00000018983)	426	462	461	247	196	81	4.69198	5.06365	5.18897	2.72253	2.35088	0.930855	1.28745e-06	-1.35007	down
Fsbp(ENSMUSG00000094595)	289	274	224	131	106	69	6.49539	5.64545	4.72134	3.39691	1.97448	1.15495	0.000180982	-1.34829	down
Gstt1(ENSMUSG00000001663)	107	107	136	43	41	52	6.97065	7.45615	9.46741	2.90399	2.71066	3.45692	0.00914119	-1.34765	down
Blm(ENSMUSG00000030528)	531	615	509	299	241	104	5.36506	5.82323	5.195	3.39216	2.46476	1.02869	5.22716e-06	-1.34761	down
Gen1(ENSMUSG00000051235)	380	366	328	167	181	71	4.65611	4.45125	4.18579	1.89815	2.1484	0.708978	1.43892e-05	-1.34431	down
Pask(ENSMUSG00000026274)	335	441	421	170	184	113	2.92632	4.02113	3.65943	1.4933	1.60989	0.963935	4.88e-06	-1.34341	down
Cdc7(ENSMUSG00000029283)	482	442	395	205	212	98	8.85078	8.22267	7.40252	4.01215	4.03817	1.88693	1.84316e-06	-1.34289	down
Cdkn2c(ENSMUSG00000028551)	568	462	508	238	175	188	15.1723	12.033	14.5811	7.25156	4.78677	6.34554	3.72792e-07	-1.34003	down
Gmnn(ENSMUSG00000006715)	292	360	299	141	131	100	16.8231	20.6653	18.1643	8.62546	7.97299	6.12896	4.54175e-05	-1.3393	down
Adamtsl3(ENSMUSG00000070469)	1033	885	892	516	390	194	6.76855	6.92674	6.24673	3.21272	2.54182	1.4376	9.8552e-07	-1.33872	down
Mex3b(ENSMUSG00000057706)	997	822	959	431	465	193	16.4807	13.8139	16.1051	7.16522	7.62381	3.32927	3.02918e-07	-1.33715	down
Mcm3(ENSMUSG00000041859)	1798	1813	1903	946	845	377	25.778	26.0081	27.6732	13.5438	12.1161	5.64698	5.8401e-09	-1.33256	down
Poc1a(ENSMUSG00000023345)	212	165	192	74	88	62	7.3643	5.51889	7.20909	2.51234	2.58569	2.27114	0.00149151	-1.33029	down
Ceacam1(ENSMUSG00000074272)	599	668	653	346	292	119	9.94072	10.8688	11.1648	5.71367	4.79336	1.70307	9.59465e-07	-1.32864	down
Bcl11a(ENSMUSG00000000861)	478	567	512	295	240	80	7.09902	7.79028	7.0511	4.10765	3.30321	1.20343	7.67495e-05	-1.32623	down
L1td1(ENSMUSG00000087166)	213	258	237	125	131	24	3.54633	4.36898	6.71227	2.33821	2.66786	0.58864	0.00108353	-1.32525	down
Wee1(ENSMUSG00000031016)	515	512	538	259	209	151	9.03026	9.0071	9.52154	4.606	3.73726	2.68284	4.41004e-07	-1.32322	down
Cenpk(ENSMUSG00000021714)	145	149	157	67	63	49	5.78796	5.67558	6.52607	2.88266	2.46278	1.89358	0.00469971	-1.31818	down
Col15a1(ENSMUSG00000028339)	1879	2580	2261	1194	1268	209	17.5235	21.7211	18.2898	10.4995	11.6143	2.62782	0.00474433	-1.31809	down
Dnmt1(ENSMUSG00000004099)	4416	4576	4616	2351	2207	856	30.8952	32.1332	32.7094	16.4454	15.3147	6.28623	1.88064e-07	-1.31576	down
Ramp2(ENSMUSG00000001240)	145	166	183	92	85	20	8.4735	10.5483	12.9309	5.87201	4.95817	1.49033	0.00339702	-1.31274	down
Orc1(ENSMUSG00000028587)	175	189	188	90	78	52	2.8332	3.02375	3.0453	1.46678	1.25907	0.813022	0.00203407	-1.31241	down
Ect2(ENSMUSG00000027699)	1285	1321	1262	703	615	225	22.4834	20.4068	20.4576	11.9788	10.5087	3.81827	2.41189e-06	-1.31196	down
Zfp101(ENSMUSG00000055240)	385	363	379	158	199	96	4.46986	4.1583	4.3067	1.51447	2.34235	1.03357	1.72107e-05	-1.30096	down
Atad2(ENSMUSG00000022360)	1722	1797	1664	923	786	374	16.2115	16.5818	15.4785	8.77823	7.48789	3.32299	1.91485e-08	-1.30092	down
Mcm2(ENSMUSG00000002870)	2056	2086	2208	1126	979	451	27.4803	28.031	29.9433	15.0203	13.0505	6.39926	2.71539e-08	-1.29862	down
Lrrn3(ENSMUSG00000036295)	516	569	588	328	271	75	8.21892	8.82443	9.44721	5.29066	4.33312	1.08613	0.000305053	-1.29784	down
Cks2(ENSMUSG00000062248)	873	895	750	434	347	233	96.9807	99.3786	94.4221	50.2789	38.7076	26.3275	1.54644e-08	-1.29757	down
Srl(ENSMUSG00000022519)	225	253	249	114	115	64	1.98279	2.56606	2.04653	0.847136	1.06586	0.600756	0.000519803	-1.29668	down
Sclt1(ENSMUSG00000059834)	362	400	450	201	177	111	5.20953	5.65514	6.27475	2.97667	2.62185	1.60786	9.59757e-06	-1.29472	down
Rad51(ENSMUSG00000027323)	544	516	478	231	238	152	11.638	10.8771	9.89807	5.48567	5.51164	3.17477	9.59465e-07	-1.29394	down
Tspan11(ENSMUSG00000030351)	1039	1090	1204	426	476	444	19.2945	20.4877	24.5144	7.75446	9.75206	7.13214	5.67954e-09	-1.29283	down
Olfml2a(ENSMUSG00000046618)	292	247	250	154	129	37	2.35219	1.98895	2.03528	1.22987	1.02454	0.291975	0.000519803	-1.2883	down
Igsf8(ENSMUSG00000038034)	1210	1160	1218	540	521	396	27.4849	27.2847	28.1838	12.3297	12.0311	9.922	5.89092e-09	-1.28528	down
Tet1(ENSMUSG00000047146)	537	490	419	247	258	83	3.01642	2.24101	1.92551	1.89557	1.53487	0.327998	0.000183523	-1.28477	down
Hjurp(ENSMUSG00000044783)	3706	2328	2774	1117	1714	752	45.1167	27.746	33.4722	18.5004	20.5377	8.87925	0.00303856	-1.28411	down
Nt5dc2(ENSMUSG00000071547)	2799	2635	3002	1324	1439	674	83.9904	79.9013	99.6735	42.5053	44.5131	22.6725	2.15858e-09	-1.28131	down
Tmpo(ENSMUSG00000019961)	4339	4343	4289	2166	2065	1059	74.9424	72.713	74.9158	36.9972	35.0448	17.134	7.83753e-10	-1.2797	down
Ltbp4(ENSMUSG00000040488)	4363	4746	4807	2366	2354	967	40.6027	45.4857	46.7306	22.5266	21.9415	9.88503	2.31468e-07	-1.27704	down
Bora(ENSMUSG00000022070)	465	474	526	243	221	135	9.87244	9.88192	11.2615	5.48306	5.23569	3.62567	2.14664e-06	-1.27562	down
Zfp184(ENSMUSG00000006720)	184	285	267	129	120	53	3.56036	5.82336	4.70407	2.16135	2.1111	0.963788	0.00193966	-1.27096	down
Rbl1(ENSMUSG00000027641)	547	602	549	256	283	159	7.11694	8.20554	7.64	3.21661	3.79821	1.90864	6.28872e-07	-1.26829	down
Slc29a2(ENSMUSG00000024891)	162	145	194	69	82	55	3.59889	3.23395	4.42282	1.53417	1.79689	1.23544	0.00447446	-1.26743	down
Cenph(ENSMUSG00000045273)	172	189	220	90	82	67	6.85723	7.43631	8.78748	3.79789	3.40003	2.81877	0.00233552	-1.26632	down
Ezh2(ENSMUSG00000029687)	1333	1447	1398	722	710	289	24.1992	25.6582	24.4155	13.0011	12.5384	4.79153	3.52229e-07	-1.26564	down
Spdl1(ENSMUSG00000069910)	437	420	426	218	193	119	7.27922	6.94165	7.11031	3.69997	3.27099	2.05827	9.78608e-06	-1.26088	down
Sema4d(ENSMUSG00000021451)	234	225	192	108	96	65	2.62196	2.52974	2.19794	1.21048	1.07447	0.738411	0.00137396	-1.26047	down
AW551984(ENSMUSG00000038112)	1633	2037	1879	977	1080	244	22.1119	26.9745	25.5919	12.8803	16.6686	2.90072	0.00149151	-1.25679	down
Gjb3(ENSMUSG00000042367)	261	223	284	132	115	72	7.75962	6.67096	8.76993	3.9628	3.40384	2.29681	0.000575507	-1.25279	down
Matn2(ENSMUSG00000022324)	1705	1404	1616	659	690	617	22.311	18.1144	21.0833	8.66854	9.03955	8.07031	1.09743e-08	-1.24987	down
Emilin2(ENSMUSG00000024053)	1008	972	1061	465	432	372	10.1994	9.89873	10.7916	4.70411	4.36942	4.0578	2.77171e-08	-1.24567	down
Slc1a3(ENSMUSG00000005360)	174	142	141	81	81	29	2.17206	1.75485	1.76677	1.01126	1.03018	0.350346	0.00740117	-1.24498	down
Clec3b(ENSMUSG00000025784)	537	688	674	345	236	212	31.5382	41.0521	43.3494	20.7455	13.9251	14.2055	3.88519e-07	-1.24444	down
Cenpv(ENSMUSG00000018509)	267	306	341	145	150	87	14.2656	16.806	18.7769	7.96747	8.31756	5.40669	0.000202347	-1.24409	down
Slc25a27(ENSMUSG00000023912)	451	439	426	197	196	157	2.66559	3.0001	2.9953	1.45801	1.36629	1.34041	1.02025e-05	-1.24373	down
Dchs1(ENSMUSG00000036862)	1671	1301	1453	655	988	210	6.91145	5.44779	6.11403	2.70273	4.02653	0.910591	0.00447762	-1.24315	down
Ddx11(ENSMUSG00000035842)	487	448	543	256	229	135	5.21458	4.76219	5.92049	2.63792	2.43371	1.39705	3.9508e-06	-1.23867	down
Cdc6(ENSMUSG00000017499)	289	357	345	164	153	99	4.57468	5.62611	5.27445	2.54409	2.33288	1.39357	0.000121637	-1.23761	down
Cdca5(ENSMUSG00000024791)	320	284	319	147	151	90	8.8632	7.83405	8.96903	4.20227	4.3366	2.55122	0.000208486	-1.2358	down
4933413G19Rik(ENSMUSG00000079304)	1241	1062	1185	571	483	412	13.4631	11.1738	12.5954	5.82872	5.43001	4.04814	2.57329e-08	-1.23535	down
Celsr2(ENSMUSG00000068740)	910	956	885	485	500	173	4.14064	4.40971	4.36004	2.19488	2.54387	0.812334	1.54707e-05	-1.23469	down
Epop(ENSMUSG00000043439)	458	402	392	240	191	97	10.0117	9.19934	9.30739	5.39606	4.23705	2.51313	1.93881e-05	-1.23131	down
Arhgap33(ENSMUSG00000036882)	202	169	214	89	85	73	1.98323	1.62358	2.35415	1.59187	0.922282	1.07473	0.00308044	-1.2287	down
Mastl(ENSMUSG00000026779)	421	422	403	202	190	135	4.00712	4.07198	3.91996	1.91727	1.90901	1.19331	2.16031e-05	-1.22669	down
Cntln(ENSMUSG00000038070)	562	434	498	248	213	171	4.91049	3.61623	4.09371	1.96623	1.69866	2.06768	4.44849e-06	-1.22615	down
Rnf165(ENSMUSG00000025427)	152	226	151	98	76	50	1.08232	1.53419	1.15335	1.04517	0.533368	0.32836	0.00489448	-1.22517	down
Cbx2(ENSMUSG00000025577)	612	629	600	303	270	207	7.45359	7.55372	7.52519	3.76382	3.16826	2.58788	8.0327e-07	-1.22403	down
Pcsk5(ENSMUSG00000024713)	733	868	838	379	408	247	7.19289	8.07158	8.75947	3.63575	4.31891	2.06791	1.27435e-07	-1.22359	down
Gcat(ENSMUSG00000006378)	339	314	333	159	150	109	8.63112	8.00831	8.59501	4.26571	3.64292	3.01176	0.00015185	-1.22326	down
Tfap4(ENSMUSG00000005718)	318	345	297	147	135	125	6.72831	7.32544	6.61734	3.12167	2.94123	2.92531	0.000183771	-1.22283	down
Chtf18(ENSMUSG00000019214)	419	360	387	204	179	113	6.49988	5.27681	6.15589	3.44356	3.36332	1.77273	4.35995e-05	-1.21854	down
Brca2(ENSMUSG00000041147)	612	641	560	325	312	135	2.75479	2.84157	2.4891	1.46874	1.40972	0.566959	2.44115e-06	-1.21778	down
Mcm7(ENSMUSG00000029730)	3278	3539	3624	1820	1589	1038	63.3714	69.5278	69.0862	39.0458	32.7351	20.9661	8.80805e-09	-1.21662	down
Cdh3(ENSMUSG00000061048)	372	442	509	203	255	107	3.67264	4.44217	5.22307	2.02424	2.49736	1.06961	0.000180982	-1.21357	down
Fap(ENSMUSG00000000392)	230	232	217	108	98	84	4.65719	4.62507	4.35336	2.59429	2.00949	1.6752	0.00172975	-1.21229	down
Tcf19(ENSMUSG00000050410)	489	489	458	196	242	176	16.68	17.1449	15.7631	6.35759	7.82493	5.65074	8.37948e-06	-1.21113	down
Pdgfra(ENSMUSG00000029231)	4673	3819	4048	2047	2280	1047	38.7736	32.2084	32.4066	18.5538	19.9004	8.22149	2.55611e-06	-1.20855	down
Pold2(ENSMUSG00000020471)	811	840	932	439	423	246	22.8487	24.0828	28.2257	12.3389	12.2366	7.38155	1.51209e-07	-1.20655	down
Il11ra1(ENSMUSG00000073889)	1301	1276	1395	563	604	537	32.8054	31.3857	35.3569	13.8244	14.9864	14.3846	4.74781e-08	-1.20575	down
Smarca1(ENSMUSG00000031099)	357	334	340	158	200	85	4.13183	3.9319	4.15013	1.86875	2.66612	0.908071	0.000140754	-1.20494	down
H2afz(ENSMUSG00000037894)	7598	7940	8081	3662	3057	3425	424.851	442.805	465.144	206.99	174.118	196.754	3.55029e-09	-1.20363	down
Epha1(ENSMUSG00000029859)	650	655	686	323	307	226	8.82185	8.89401	9.51084	4.36505	4.13029	3.12151	7.0504e-07	-1.20294	down
Pde9a(ENSMUSG00000041119)	224	206	227	141	99	43	5.24225	5.15381	5.35137	3.19166	2.2105	1.01967	0.00229623	-1.20072	down
Nemp2(ENSMUSG00000043015)	198	211	169	96	75	78	3.8118	3.84538	3.24652	1.72002	1.5001	1.36075	0.00412115	-1.19954	down
H1f0(ENSMUSG00000096210)	5678	5322	5337	2623	2565	1853	117.954	111.659	112.12	54.8858	53.7063	40.8978	6.72485e-09	-1.19953	down
Pttg1(ENSMUSG00000020415)	529	379	402	204	176	185	50.2633	31.6715	40.0021	18.1013	16.7834	16.1147	2.20794e-05	-1.19783	down
Mbnl3(ENSMUSG00000036109)	808	846	684	377	351	284	6.2582	7.32417	5.53477	3.22854	2.94128	1.90651	3.35403e-07	-1.19321	down
Dna2(ENSMUSG00000036875)	256	200	229	129	99	69	2.97257	2.30831	2.64936	1.51121	1.16276	0.81504	0.00203407	-1.19078	down
Socs2(ENSMUSG00000020027)	870	852	814	364	400	337	24.0136	24.3687	28.8049	9.6165	11.556	9.02136	2.59503e-07	-1.18878	down
Lpl(ENSMUSG00000015568)	465	738	552	246	193	323	5.29685	8.26017	6.22412	2.83023	2.23164	3.54868	0.00187579	-1.1872	down
Dpf1(ENSMUSG00000030584)	354	309	348	189	163	88	7.78918	6.5296	8.13031	4.21819	3.46716	1.97473	0.000201659	-1.18576	down
Dcaf12l1(ENSMUSG00000045284)	299	404	448	183	185	134	5.19088	6.95672	7.83047	3.23926	3.26799	2.30166	8.11568e-05	-1.18214	down
Smc4(ENSMUSG00000034349)	4148	4253	4073	2247	2075	1121	47.8792	49.1409	47.4862	26.914	25.7049	12.9242	1.82134e-08	-1.18212	down
H2afx(ENSMUSG00000049932)	1777	1533	1642	813	790	559	85.1208	76.405	86.2294	39.7047	38.1866	30.4544	7.88489e-08	-1.1809	down
Suv39h2(ENSMUSG00000026646)	291	255	283	171	124	67	5.70529	5.04657	5.32292	2.94839	2.33911	0.965149	0.000770721	-1.1808	down
Mdm1(ENSMUSG00000020212)	226	243	201	119	96	78	3.30253	3.53739	3.20213	2.06127	1.64482	1.11703	0.00254057	-1.1783	down
Lsp1(ENSMUSG00000018819)	1759	1549	1711	788	880	528	41.2741	36.8127	41.5171	18.1476	20.6545	12.8507	8.46833e-08	-1.17811	down
Idh2(ENSMUSG00000030541)	4615	4837	5233	2509	2456	1460	123.448	129.817	146.868	67.8008	65.6197	41.4866	1.56539e-08	-1.17803	down
Gk5(ENSMUSG00000041440)	273	293	295	146	148	83	2.39461	2.66154	2.55876	1.30082	1.3888	0.652934	0.000637379	-1.17707	down
Smpdl3b(ENSMUSG00000028885)	271	239	301	123	129	103	6.4028	5.68582	7.37585	2.92325	3.01279	2.51158	0.000912081	-1.17681	down
Ppp1r3b(ENSMUSG00000046794)	357	512	454	154	205	220	4.44398	6.36796	5.69369	1.94862	2.56712	2.62524	2.9249e-05	-1.17667	down
Cryz(ENSMUSG00000028199)	1235	1227	1279	583	600	455	35.4592	35.1282	37.5922	14.653	17.126	11.9955	1.19204e-07	-1.17661	down
Ccnf(ENSMUSG00000072082)	881	670	759	445	385	184	13.6085	10.3736	11.8572	6.8645	5.944	2.91306	0.000193941	-1.17362	down
Kcp(ENSMUSG00000059022)	177	189	176	90	91	57	1.77694	1.89735	1.81609	0.929642	0.899653	0.589378	0.00652519	-1.17284	down
Chst3(ENSMUSG00000057337)	348	342	324	200	191	55	2.74757	2.77815	2.59829	1.58311	1.81504	0.468051	0.000759692	-1.17143	down
Shisa2(ENSMUSG00000044461)	1013	775	898	537	428	218	17.967	13.9258	16.1379	9.57616	7.66641	4.07371	0.000204794	-1.16861	down
Spice1(ENSMUSG00000043065)	412	364	429	192	205	134	4.33038	3.77426	4.56202	2.02255	2.1446	1.37289	7.10977e-05	-1.16761	down
Rpa2(ENSMUSG00000028884)	603	635	655	332	330	173	18.0815	18.9959	19.7288	10.0875	10.0215	5.25995	2.19318e-06	-1.16652	down
Map2k6(ENSMUSG00000020623)	484	442	410	270	213	107	6.89942	6.58183	7.0041	3.66762	3.1182	1.39742	3.6653e-05	-1.16485	down
Hoxd10(ENSMUSG00000050368)	1314	995	1053	698	472	316	16.5385	15.4319	15.6208	10.1256	8.65299	8.45749	0.000301439	-1.16308	down
Meox2(ENSMUSG00000036144)	509	507	500	300	249	123	10.9967	10.9091	10.9292	6.65061	5.50597	2.82422	1.35268e-05	-1.15943	down
Skp2(ENSMUSG00000054115)	932	921	1083	549	521	233	18.0008	17.7543	20.775	10.6128	10.1874	4.12827	2.47279e-05	-1.15781	down
Dhfr(ENSMUSG00000021707)	371	434	437	220	191	140	3.63617	4.18658	4.24127	2.165	1.87578	1.26992	6.5253e-05	-1.15759	down
Chaf1a(ENSMUSG00000002835)	1010	1073	1142	616	504	311	10.973	11.6984	12.5037	6.72261	5.53136	3.63269	2.67187e-07	-1.15755	down
Serinc5(ENSMUSG00000021703)	2320	2903	2704	1287	1326	906	25.2557	31.1133	29.0336	13.9949	14.5075	9.27092	8.75385e-08	-1.15692	down
Zwilch(ENSMUSG00000032400)	577	566	549	289	278	185	11.4021	10.7082	10.7529	5.64323	5.47345	3.39974	6.18254e-06	-1.15531	down
Nell2(ENSMUSG00000022454)	294	203	277	164	108	72	4.70513	3.13231	4.20124	2.63164	1.67351	1.06173	0.0020658	-1.15494	down
1700019D03Rik(ENSMUSG00000043629)	290	419	354	162	159	153	4.95995	7.59712	5.98952	3.11469	2.74771	2.50021	0.000221825	-1.14986	down
Mis18a(ENSMUSG00000022978)	260	309	320	159	135	103	14.0104	16.6047	17.3309	8.72861	7.44904	5.50646	0.000716253	-1.14799	down
Rrm2(ENSMUSG00000020649)	2274	2292	2268	1282	1060	713	65.4792	65.1854	65.629	37.4036	31.0212	20.0772	1.50122e-07	-1.1468	down
Cenpi(ENSMUSG00000031262)	372	383	379	221	173	113	6.85798	6.56695	6.59403	3.55392	2.71152	1.58885	0.000150086	-1.1466	down
Hmgb1(ENSMUSG00000066551)	12964	12660	12465	6632	6401	4015	316.805	303.323	333.781	166.614	159.962	95.1562	2.13962e-08	-1.14524	down
Cand2(ENSMUSG00000030319)	1061	1095	1165	577	578	333	8.9992	9.36995	10.1013	4.88688	4.868	2.89852	3.58454e-07	-1.14378	down
1700027J19Rik(ENSMUSG00000063838)	569	669	686	270	228	366	36.2634	41.0372	45.8693	17.0715	13.7478	23.5952	3.41498e-06	-1.13852	down
Arhgap11a(ENSMUSG00000041219)	1539	1545	1414	794	747	488	15.3094	15.2377	14.1122	8.11402	7.59312	4.76717	3.12831e-07	-1.13395	down
Tmem44(ENSMUSG00000022537)	501	385	395	214	218	146	7.17368	5.44749	5.2519	3.16381	2.94946	2.18485	7.43342e-05	-1.1336	down
Pcif1(ENSMUSG00000039849)	910	838	940	428	410	381	7.43236	6.87873	7.78899	3.49861	3.34376	3.18545	9.69681e-07	-1.12552	down
Peg3(ENSMUSG00000002265)	11938	15465	13066	7200	8744	2445	59.0771	75.741	64.2208	35.5941	43.1908	11.865	0.00529994	-1.12476	down
Mad2l1(ENSMUSG00000029910)	1006	933	873	511	465	301	23.8734	21.6677	19.3508	11.0906	10.3011	6.45182	8.94357e-07	-1.12428	down
Ccdc28b(ENSMUSG00000028795)	187	220	237	108	112	73	11.7359	13.8461	16.2805	6.93808	6.82857	4.73086	0.00494328	-1.12145	down
Mcm4(ENSMUSG00000022673)	2001	1981	1905	1139	1066	479	28.4128	27.7613	26.9989	16.2313	15.1886	6.56729	8.12093e-06	-1.11909	down
Pcna-ps2(ENSMUSG00000067608)	440	458	355	212	192	167	21.6715	22.2583	17.7248	10.5784	9.573	7.93042	0.000108806	-1.11886	down
BC055324(ENSMUSG00000041406)	362	380	353	229	144	126	7.19934	7.40426	6.88767	4.59573	2.92644	2.35354	0.000269991	-1.11854	down
Tst(ENSMUSG00000044986)	181	239	245	82	100	121	9.12601	12.1493	13.0539	4.22792	5.05477	6.4654	0.00441766	-1.11815	down
Ifitm1(ENSMUSG00000025491)	2032	2572	2396	700	834	1657	292.326	376.297	403.502	105.778	125.382	257.015	0.00199296	-1.11641	down
Cep70(ENSMUSG00000056267)	202	237	198	106	112	73	4.97603	5.90241	5.21693	2.71769	3.29146	1.8799	0.00539896	-1.1158	down
Ccdc85c(ENSMUSG00000084883)	741	571	715	470	308	148	8.18338	6.48883	8.15147	5.24171	3.42773	1.78521	0.0051414	-1.11569	down
Gjc1(ENSMUSG00000034520)	662	599	633	286	331	251	14.7067	13.5005	14.5039	6.27568	7.1218	5.69439	6.88724e-06	-1.11088	down
Ptgis(ENSMUSG00000017969)	350	325	411	212	142	144	9.94004	9.63798	12.4281	6.33322	3.87409	4.54602	0.000320425	-1.1091	down
Stard9(ENSMUSG00000033705)	1469	1711	1445	822	806	498	5.2712	6.4386	5.97125	3.05239	2.63924	2.30865	6.27228e-07	-1.10687	down
Mdfi(ENSMUSG00000032717)	203	190	229	63	110	113	9.89415	8.69022	11.0593	2.95568	5.60739	5.85207	0.00638117	-1.10547	down
Crybg3(ENSMUSG00000022723)	1056	1250	1043	613	512	418	4.89741	6.21911	5.53233	3.06989	2.46521	2.53664	9.88299e-07	-1.103	down
Rcor2(ENSMUSG00000024968)	1552	1441	1579	876	838	394	27.9435	26.6421	29.5882	15.5321	14.7906	8.96253	5.74362e-06	-1.10277	down
Hmgn5(ENSMUSG00000031245)	592	606	567	292	276	246	9.86695	9.94516	9.12173	5.05984	4.85814	4.48965	1.30768e-05	-1.10143	down
Mms22l(ENSMUSG00000045751)	422	455	420	228	224	147	6.92106	7.41362	7.39379	4.46917	3.37894	2.08679	0.000113592	-1.09997	down
Asrgl1(ENSMUSG00000024654)	523	563	513	238	297	204	6.34602	6.73922	6.24094	2.92124	3.64897	2.38329	2.65953e-05	-1.09901	down
Thy1(ENSMUSG00000032011)	3306	4047	4032	1861	1764	1647	100.695	122.656	123.614	53.3228	50.0366	50.1753	2.67187e-07	-1.09536	down
Kif24(ENSMUSG00000028438)	191	195	222	122	129	31	1.69469	1.59979	1.97409	1.26443	1.46127	0.257411	0.00810881	-1.09499	down
Mapt(ENSMUSG00000018411)	219	347	316	168	153	88	3.16895	3.11626	3.39844	1.40292	1.51269	0.696822	0.00474433	-1.09411	down
Ulbp1(ENSMUSG00000079685)	335	300	293	131	133	166	3.12889	3.02098	2.51063	1.25312	1.20373	1.29969	0.00100591	-1.09401	down
4930427A07Rik(ENSMUSG00000037466)	338	304	296	170	146	119	5.11674	4.94622	4.85868	2.7824	2.30368	1.80897	0.00096001	-1.09358	down
Anln(ENSMUSG00000036777)	3482	3364	3321	1977	1764	978	54.6993	51.9579	55.4128	34.8684	31.7575	26.8634	3.48701e-07	-1.09295	down
Nrep(ENSMUSG00000042834)	2643	2647	2521	1297	1560	774	85.3838	82.7952	80.2677	41.3139	50.5212	22.2386	5.64676e-07	-1.09116	down
Rpgr(ENSMUSG00000031174)	670	773	816	338	441	271	15.4108	18.0266	19.6028	7.80492	10.1981	6.25804	4.23813e-06	-1.09086	down
Syt13(ENSMUSG00000027220)	1101	1467	1293	558	640	598	14.5064	19.3812	17.1969	7.38166	8.45632	7.90361	1.14795e-06	-1.08897	down
Rnd2(ENSMUSG00000001313)	386	412	439	208	209	159	14.0645	15.209	16.1576	7.76876	7.94343	6.45557	0.000184657	-1.08776	down
Mmp17(ENSMUSG00000029436)	182	241	218	97	148	54	1.29565	1.73148	1.58591	0.689457	1.05041	0.386833	0.00667768	-1.08681	down
Cacna1h(ENSMUSG00000024112)	933	914	1009	630	564	139	5.88578	5.16204	6.36459	3.84596	3.77529	0.98526	0.00914381	-1.08574	down
Msh2(ENSMUSG00000024151)	1201	1450	1353	782	729	358	18.7126	22.3283	20.8919	12.3315	11.6073	5.64648	4.55118e-05	-1.08494	down
Ankrd34a(ENSMUSG00000049097)	241	259	246	95	120	133	4.52024	5.04796	4.91985	1.80371	2.23489	2.67472	0.00355342	-1.08455	down
Pth1r(ENSMUSG00000032492)	965	948	1032	555	623	199	25.8379	24.9656	29.1295	15.0476	16.3313	5.57884	0.00102471	-1.08319	down
Pald1(ENSMUSG00000020092)	812	861	1007	488	469	299	8.65284	9.23889	10.8207	5.18967	5.02161	3.33678	3.00678e-06	-1.07865	down
Ddah2(ENSMUSG00000007039)	1134	1094	1260	509	548	577	48.5062	47.2551	55.9999	21.4256	23.7697	28.3211	1.68393e-06	-1.07842	down
Jarid2(ENSMUSG00000038518)	1196	1336	1268	745	651	386	12.4228	10.1416	13.4002	5.80957	7.64284	2.94969	1.56957e-06	-1.07796	down
Slc8a1(ENSMUSG00000054640)	450	398	402	199	207	180	3.70724	3.14232	3.20502	1.55045	1.59093	1.30225	0.000197013	-1.07791	down
Sept6(ENSMUSG00000050379)	922	850	898	480	455	317	14.0189	12.5463	13.2599	7.7602	6.02656	4.26505	3.09773e-06	-1.07786	down
Cdk2(ENSMUSG00000025358)	1047	1111	1176	577	586	405	25.7636	27.1477	29.2009	14.2438	14.496	9.48828	2.06546e-06	-1.07357	down
Pik3c2b(ENSMUSG00000026447)	417	404	383	245	188	134	2.56165	2.57414	2.38367	1.49263	1.14236	0.835041	0.00027276	-1.07157	down
Pcna(ENSMUSG00000027342)	2096	2296	2046	1149	1139	749	83.6767	91.0011	81.4393	46.605	46.3857	29.1346	1.28575e-06	-1.06941	down
Caprin2(ENSMUSG00000030309)	251	227	226	131	109	92	3.49609	3.13507	3.19625	1.80625	1.57916	1.18925	0.00525227	-1.06931	down
Tox3(ENSMUSG00000043668)	226	223	226	153	124	42	3.49474	3.13854	3.19075	2.15292	1.72378	0.584218	0.00638117	-1.06741	down
Sned1(ENSMUSG00000047793)	2819	2511	2530	1723	1553	457	13.1962	11.37	11.5873	7.69806	6.932	2.21338	0.00649861	-1.06058	down
Satb1(ENSMUSG00000023927)	362	412	334	211	160	157	3.71574	3.97184	3.62279	2.07168	1.51184	1.419	0.000569064	-1.05403	down
Elovl6(ENSMUSG00000041220)	2883	3523	3144	1829	1849	877	27.3323	32.3118	29.8829	18.0609	17.3113	7.20431	0.000108699	-1.05397	down
Mdc1(ENSMUSG00000061607)	1798	1669	1671	937	952	563	10.6509	9.42679	9.68212	5.65097	5.84297	3.18268	2.29661e-06	-1.05286	down
Sipa1(ENSMUSG00000056917)	784	870	907	432	465	325	9.77962	11.1649	11.8128	5.45806	5.75952	4.41476	6.19496e-06	-1.05271	down
Spc25(ENSMUSG00000005233)	407	421	399	210	197	179	16.9363	17.6775	16.9106	8.94237	8.53367	7.4035	0.000319586	-1.05097	down
Emp2(ENSMUSG00000022505)	2663	2881	2876	1278	1413	1334	37.6839	40.47	40.7164	17.9021	19.897	18.2329	1.44953e-06	-1.04956	down
Cep152(ENSMUSG00000068394)	340	281	332	192	161	103	2.38016	1.95844	2.27689	1.37796	1.1528	0.761621	0.00146979	-1.04871	down
Pir(ENSMUSG00000031379)	204	259	219	118	104	105	6.80338	8.72949	7.47247	3.96028	3.49255	3.44013	0.00724413	-1.04508	down
H2afy2(ENSMUSG00000020086)	1520	1354	1477	762	851	478	29.9477	26.9386	29.5649	15.1317	16.7801	10.1576	3.32002e-06	-1.04286	down
Sbspon(ENSMUSG00000032719)	1567	1569	1517	815	1005	441	17.2106	16.2499	17.9031	8.71024	10.6681	4.02291	3.03189e-05	-1.02742	down
Poc1b(ENSMUSG00000019952)	420	438	436	245	230	154	7.38406	7.8326	7.56571	4.41474	3.97761	2.49969	0.000327475	-1.02601	down
H2afv(ENSMUSG00000041126)	858	909	935	422	437	454	42.3658	41.9147	44.8845	19.6717	21.9774	21.9202	9.75961e-06	-1.02566	down
Haus4(ENSMUSG00000022177)	322	324	334	159	171	147	10.1652	10.2833	10.7872	5.06724	5.42065	4.97943	0.00167338	-1.0237	down
Lrp3(ENSMUSG00000001802)	417	358	421	205	222	156	4.66054	4.16524	4.80238	2.28614	2.54177	1.99617	0.000552872	-1.0219	down
Dynlt1f(ENSMUSG00000095677)	238	278	263	158	129	93	18.9381	22.1094	23.0361	12.8989	10.3447	7.66042	0.00524373	-1.02072	down
C2cd2(ENSMUSG00000045975)	366	397	348	177	202	163	2.87983	3.08782	2.71628	1.39495	1.58705	1.19972	0.000855586	-1.02066	down
Asf1b(ENSMUSG00000005470)	361	320	380	210	177	132	10.7118	9.5152	11.6548	6.21143	5.1829	3.8621	0.00115881	-1.01661	down
Obsl1(ENSMUSG00000026211)	2131	2125	2372	1199	1256	790	22.1351	23.6587	25.6323	12.2997	12.864	9.14317	4.69191e-06	-1.01576	down
Acss2(ENSMUSG00000027605)	325	324	398	236	186	91	5.39377	5.3703	6.62269	3.90771	3.0933	1.53026	0.0029274	-1.0147	down
Exosc8(ENSMUSG00000027752)	527	553	537	303	265	224	25.0675	26.7369	27.3544	14.6956	12.6842	10.8759	0.000107075	-1.01463	down
Fut11(ENSMUSG00000039357)	700	785	778	424	424	262	11.302	12.5379	12.7345	6.87727	6.89883	3.9576	2.18291e-05	-1.01313	down
4930579G24Rik(ENSMUSG00000027811)	235	215	237	125	123	89	8.74738	7.96149	8.99411	4.72	4.59715	3.0581	0.00928191	-1.01274	down
Srd5a1(ENSMUSG00000021594)	355	292	272	180	173	98	10.1685	8.44083	7.20816	5.66929	5.29173	2.42086	0.0026631	-1.01269	down
Armcx4(ENSMUSG00000049804)	7069	8616	7947	4731	4665	2212	37.8185	45.5271	41.1158	25.915	25.9127	12.2312	0.000288412	-1.01149	down
Atad5(ENSMUSG00000017550)	542	562	501	345	302	142	3.69494	3.75181	3.3442	2.37156	2.07635	0.913797	0.000361144	-1.01034	down
Prkcdbp(ENSMUSG00000037060)	2003	1796	2031	1006	951	909	59.2673	53.9054	61.6297	29.9284	28.2887	28.9775	6.07058e-06	-1.00909	down
Abca7(ENSMUSG00000035722)	1581	1583	1695	887	934	573	11.1842	11.3807	12.3144	6.27083	6.58181	4.27441	7.33032e-06	-1.00672	down
C530008M17Rik(ENSMUSG00000036377)	623	459	510	321	312	152	8.98395	5.79858	10.5432	4.88856	2.55061	2.50833	0.0025274	-1.00596	down
Ccdc77(ENSMUSG00000030177)	259	274	286	133	154	117	4.96994	5.49777	7.13284	2.75045	2.96441	1.99445	0.00490003	-1.00466	down
Pola2(ENSMUSG00000024833)	763	673	752	408	425	248	15.451	13.7431	15.7398	8.26154	8.45048	5.16138	3.09184e-05	-1.00283	down
Wdr76(ENSMUSG00000027242)	322	346	293	211	165	99	4.95911	5.46084	4.85564	3.49982	2.81868	1.19196	0.00238148	-1.00208	down
Helb(ENSMUSG00000020228)	783	717	734	435	455	216	8.21663	7.47492	7.72754	4.58168	4.77998	2.27357	3.87733e-05	-1.00023	down
