# Supplementary material for: Histone H2B ubiquitination mediated chromatin relaxation is essential for the induction of somatic cell reprogramming
Source: Cell Prolif. 2021 Jun 22;54(8):e13080. doi: 10.1111/cpr.13080 (PMC8349662; doi:10.1111/cpr.13080)
Supplement: Supplementary file 4 — Table S3 [file CPR-54-e13080-s003.xlsx]

## Sheet: Table S1
Table S3 Dataset generated in this study
Sample	RNF20-WT_SOX2_1	RNF20-WT_SOX2_2	RNF20-WT_IgG_1	RNF20-WT_IgG_2	RNF20-KO_SOX2_1	RNF20-KO_SOX2_2	RNF20-KO_IgG_1	RNF20-KO_IgG_2
Raw reads number	46141582	42294000	33798064	44141368	37289100	62641170	50217910	35621324
Reads after filtering	19345986	18121264	15219108	20756260	19864038	32654772	27841558	20218870
Aligned reads	16341555	1.75269e+07	1.34202e+07	1.45647e+07	1.8557e+07	2.85697e+07	2.05244e+07	1.34375e+07
