# Supplementary material for: Histone H2B ubiquitination mediated chromatin relaxation is essential for the induction of somatic cell reprogramming
Source: Cell Prolif. 2021 Jun 22;54(8):e13080. doi: 10.1111/cpr.13080 (PMC8349662; doi:10.1111/cpr.13080)
Supplement: Supplementary file 5 — Table S4 [file CPR-54-e13080-s001.xlsx]

## Sheet: Table S2
Table S4 Software used in this study
Software	Parameter	Version	Download
Bowtie2	bowtie2 --local --phred33 -p 35 -t -x /path/ref -1 $i_R1.fq.gz -2 $i_R2.fq.gz 2>$i_align.info	version 2.3.4.3	Bowtie 2: fast and sensitive read alignment (sourceforge.net)
samtools	samtools sort -@ 15 -m 5G -l 9 -O BAM -o $i.bam	version 1.9	http://www.htslib.org/
bedtools	bedtools intersect -a $i.bed -b $i.bed	version 2.26.0	http://bedtools.readthedocs.io/en/latest/
MACS2	macs2 callpeak -t $i.bam -f BAMPE -g mm -n $i --bdg -q 0.05	version 2.1.2	https://github.com/taoliu/MACS/releases
deepTools	bamCoverage -p 10 -b $i.bam -o $i.bw --binSize 5 -v --effectiveGenomeSize 2652783500 --normalizeUsing RPGC; computeMatrix scale-regions -S $1.bw -R $1.bed -b 3000 -a 3000 -m 3000 --skipZeros -o $1.gz; computeMatrix reference-point -S $1.bw -R $1.bed -b 3000 -a 3000 --skipZeros -o $1.gz; plotHeatmap -m $1.gz -o $1.png --dpi 300 --colorMap 'OrRd' --zMin 0 --heatmapHeight 18; plotProfile -m $1.gz -o…	version 3.1.3	https://github.com/fidelram/deepTools/
Picard	java -jar /path/picard.jar MarkDuplicates REMOVE_DUPLICATES=true METRICS_FILE= $i.matrix INPUT= $i.bam OUTPUT= $i.dup.bam	version 2.18.27	https://github.com/broadinstitute/picard
Integrative Genomics Viewer		version 2.3.82	http://software.broadinstitute.org/software/igv/
The MEME Suite (MEME-ChIP)		version 5.3.3	https://meme-suite.org/meme/doc/meme-chip.html?man_type=web
